# Supplementary material for: Genome‐wide diversity evaluation and core germplasm extraction in ex situ conservation: A case of golden Camellia tunghinensis
Source: Evol Appl. 2023 Aug 19;16(9):1519–30. doi: 10.1111/eva.13584 (PMC10519411; doi:10.1111/eva.13584)
Supplement: Supplementary file 2 — Table S1 [file EVA-16-1519-s004.xlsx]

## Sheet: Sheet1
Table S1 Sequencing data statistics of 229 samples
Population	Sample	Raw reads	Raw bases	Error%	Clean reads	Clean bases	Q20%	Q30%	GC%	Mapped rate (%)	Coverage(%)	Aver-dep
DGL	DGL-S1	30507134	4484548698	0.026	30366516	4450306914	98.57	94.07	42.16	97.75	7.65	1.23
DGL	DGL-S10	22493548	3300490009	0.0247	22398492	3278491213	98.75	94.84	41.6	96.94	6.57	0.92
DGL	DGL-S11	29930368	4384798912	0.0239	29814858	4358748327	98.89	95.4	40.84	97.57	5.77	1.23
DGL	DGL-S12	22749626	3332677059	0.0252	22641010	3308337915	98.66	94.51	42.88	97.23	6.75	0.92
DGL	DGL-S13	18060752	2636869792	0.0233	17994966	2620722772	98.87	95.39	42.71	92.52	3.82	0.69
DGL	DGL-S14	22188126	3239466396	0.025	22073202	3216168513	98.71	94.75	43.56	97.39	5.5	0.9
DGL	DGL-S15	22119832	3229495472	0.0208	22056378	3214477521	99.23	96.93	43.73	86.17	4.01	0.78
DGL	DGL-S2	21582670	3172652490	0.0242	21502588	3155567021	98.75	95.01	46.76	59.78	3.18	0.53
DGL	DGL-S3	19523042	2889410216	0.0238	19448160	2865233642	98.9	95.37	41.76	99.17	5.97	0.82
DGL	DGL-S4	21809856	3196255670	0.0232	21728608	3176702745	98.9	95.51	43.15	91.27	6.35	0.82
DGL	DGL-S5	22141702	3240404985	0.0243	22043206	3219459814	98.81	95.1	42.52	95.19	5.85	0.89
DGL	DGL-S6	23482502	3437573910	0.0223	23402776	3419572905	99.06	96.15	42.37	92.56	5.43	0.91
DGL	DGL-S7	21283884	3107454027	0.0228	21198386	3089054762	98.97	95.84	43.64	91.88	5.47	0.82
DGL	DGL-S8	24130612	3559265270	0.0234	24041094	3541750327	98.89	95.45	42.44	91.76	4.4	0.93
DGL	DGL-S9	22416312	3292727150	0.0242	22317970	3268317748	98.83	95.17	42.72	97.73	6.36	0.92
GXF	GXF-S1	23435852	3421634392	0.0433	21513024	3101402346	98.06	93.67	42.45	99.25	8.77	0.84
GXF	GXF-S10	20880838	3090364024	0.0537	19148274	2779274006	95.98	87.95	42.43	99.22	7.56	0.76
GXF	GXF-S11	19967774	2955230552	0.0512	18259770	2647818440	96.57	89.35	42.49	99.45	7.88	0.72
GXF	GXF-S12	24770388	3653632230	0.0535	22658674	3276184709	96.08	88.18	42.86	99.5	8.49	0.89
GXF	GXF-S13	21854700	3223568250	0.0496	20214504	2927561406	96.82	89.96	42.51	98.02	7.76	0.79
GXF	GXF-S14	23113496	3409240660	0.0472	21454600	3114629015	97.34	91.19	42.55	99.32	8.26	0.84
GXF	GXF-S15	17900594	2622437021	0.0438	16903488	2443193896	97.82	92.74	41.96	99.01	6.02	0.66
GXF	GXF-S16	26997718	3955165687	0.0428	25477748	3685561405	98.13	93.34	42.29	98.97	8.5	0.99
GXF	GXF-S17	25623920	3753904280	0.0467	23404732	3379063562	97.43	91.9	42.51	99.25	8.65	0.92
GXF	GXF-S18	21606578	3165363677	0.051	20014690	2874757581	96.35	89.06	41.24	98.34	7.11	0.79
GXF	GXF-S19	11930618	1741870228	0.0513	11097668	1592814058	96.26	88.7	41.95	99.08	5.81	0.44
GXF	GXF-S2	20911450	3053071700	0.0444	19193578	2766598691	97.89	92.98	43.08	98.95	7.9	0.76
GXF	GXF-S20	23390014	3414942044	0.0451	22146744	3191866159	97.43	91.7	41.48	99.5	7.53	0.87
GXF	GXF-S21	31536146	4604277316	0.0457	29448588	4227024117	97.56	91.94	42.03	99.55	9.13	1.14
GXF	GXF-S22	22442220	3276564120	0.0461	20904116	2999464183	97.5	91.76	42.21	99.47	8.01	0.81
GXF	GXF-S23	23205402	3387988692	0.0454	21361608	3077792001	97.68	92.48	42.4	99.36	8.18	0.84
GXF	GXF-S24	29773198	4346886908	0.0471	27835802	4002464871	97.23	91.07	41.81	99.5	6.08	1.11
GXF	GXF-S25	31860330	4651608180	0.0465	29457032	4234802883	97.51	91.77	42.89	99.34	9.13	1.14
GXF	GXF-S26	28040956	4122020532	0.0454	25971486	3764513465	97.7	92.3	42.37	98.3	8.74	1.01
GXF	GXF-S27	22679596	3333900612	0.0405	21554698	3144109019	98.51	94.62	41.98	99.58	8.29	0.86
GXF	GXF-S28	24510768	3603082896	0.0573	22073326	3173534332	95.32	86.57	41.5	99.41	8.81	0.87
GXF	GXF-S29	25244432	3710931504	0.0498	23224076	3358883848	96.83	89.97	41.27	99.33	9.46	0.9
GXF	GXF-S3	32050884	4679429064	0.0439	29357006	4235798337	97.97	93.37	41.22	99.29	9.78	1.18
GXF	GXF-S30	5469276	803983572	0.041	5238340	760231844	98.19	94.03	40.1	99	3.36	0.21
GXF	GXF-S31	25630748	3793350704	0.0481	23406678	3413229668	97.17	91.12	41.57	98.98	6.5	0.98
GXF	GXF-S32	22877600	3385884800	0.0471	20999866	3059451542	97.19	91.41	40.86	99.46	9.29	0.82
GXF	GXF-S33	30331042	4488994216	0.0541	27529678	3988169353	95.99	87.98	41.65	98.96	8.25	1.11
GXF	GXF-S34	23597736	3480666060	0.0494	21725616	3147990733	96.86	90.17	42.78	99.41	6.47	0.89
GXF	GXF-S35	21988148	3243251830	0.049	20343138	2947043988	96.92	90.3	42.48	99.49	6.81	0.82
GXF	GXF-S36	22493518	3317793905	0.052	20510310	2969998758	96.48	89.01	43.85	99.38	6.8	0.83
GXF	GXF-S37	37062348	5429633982	0.0497	33891168	4877374919	96.97	90.24	43.24	99.4	7.84	1.34
GXF	GXF-S38	26256020	3846506930	0.0434	24615514	3543579769	97.87	93.2	43.98	99.57	6.13	0.95
GXF	GXF-S39	36305282	5318723813	0.0471	32964470	4763394597	97.31	91.69	43.38	99.29	8.85	1.3
GXF	GXF-S4	24748778	3638070366	0.0424	23014124	3341008901	98.16	93.88	43.51	99.31	7.49	0.91
GXF	GXF-S40	20055950	2938196675	0.054	18249574	2618741500	95.99	88	41.96	99.42	8.14	0.72
GXF	GXF-S41	23396844	3415939224	0.0571	21272288	3042278099	95.36	86.48	41.18	99.46	7.5	0.85
GXF	GXF-S42	18015112	2630206352	0.0465	16768922	2412868885	97.41	91.48	39.89	99.19	7.15	0.66
GXF	GXF-S43	25028606	3654176476	0.0475	23127284	3324468261	97.31	91.12	41.03	99.47	8.97	0.91
GXF	GXF-S44	20811810	3038524260	0.0464	19279954	2773786285	97.5	91.7	41.38	99.52	8.64	0.76
GXF	GXF-S45	21511522	3140682212	0.0444	19993958	2870210990	97.75	92.81	40.66	99.48	7.56	0.79
GXF	GXF-S5	21818324	3207293628	0.0454	19910842	2893325411	97.74	92.54	40.67	98.86	8.58	0.81
GXF	GXF-S6	20097774	2954372778	0.0474	18225422	2640496251	97.4	91.5	41.59	99.32	8.63	0.72
GXF	GXF-S7	41368352	6081147744	0.0438	37848644	5496978808	97.99	93.47	41.92	99.42	11.15	1.49
GXF	GXF-S8	32545750	4784225250	0.0462	29823770	4329742875	97.54	91.87	42.6	98.58	9.77	1.16
GXF	GXF-S9	24331922	3601124456	0.0475	22609312	3292531787	97.26	90.94	42.07	99.45	8.48	0.91
GXG1	GXG1-S1	27982082	4085383972	0.046	25635046	3688382213	97.61	92.11	41.67	99.49	9.31	1.01
GXG1	GXG1-S10	30826968	4562391264	0.039	29578526	4337017327	98.77	95.35	42.46	99.59	9.77	1.18
GXG1	GXG1-S11	26316252	3894805296	0.0412	25037626	3679029342	98.42	94.06	41.34	99.43	5.21	0.99
GXG1	GXG1-S12	18674880	2763882240	0.0407	17805638	2607160175	98.43	94.43	41.85	99.63	7.52	0.71
GXG1	GXG1-S13	22511294	3320415865	0.0405	21399158	3130326657	98.57	94.59	42.15	99.49	9.44	0.86
GXG1	GXG1-S14	26266010	3874236475	0.04	25080012	3673108884	98.65	94.78	42.14	99.35	9.65	1
GXG1	GXG1-S15	21092546	3111150535	0.0404	20083718	2938778003	98.59	94.59	41.82	99.53	8.78	0.81
GXG1	GXG1-S16	33503306	4908234329	0.0388	32242344	4688330261	98.81	95.5	42.2	99.59	9.89	1.27
GXG1	GXG1-S17	29509438	4323132667	0.0385	28458228	4140587647	98.84	95.62	42.44	99.54	9.53	1.13
GXG1	GXG1-S18	23497126	3442328959	0.039	22629206	3289881748	98.75	95.31	42.41	99.56	8.21	0.9
GXG1	GXG1-S19	24795382	3632523463	0.0395	23833994	3462078509	98.67	95.02	42.35	99.43	8.74	0.93
GXG1	GXG1-S2	28145922	4109304612	0.0468	25710708	3702296104	97.47	91.71	43.93	99.21	6.13	1.02
GXG1	GXG1-S20	19166098	2798250308	0.0414	18189352	2632709657	98.44	94.07	43.84	99.54	7.81	0.73
GXG1	GXG1-S21	31678886	4625117356	0.0398	30345706	4394917783	98.65	94.9	41.97	99.49	9.89	1.2
GXG1	GXG1-S22	23864124	3484162104	0.0401	22800658	3300988772	98.62	94.78	40.95	99.44	8.54	0.92
GXG1	GXG1-S23	27644758	4036134668	0.0407	26375212	3823548625	98.5	94.4	42.02	99.45	5.78	1.06
GXG1	GXG1-S24	23954396	3497341816	0.0405	22824012	3303550807	98.58	94.6	42.38	99.47	8.89	0.91
GXG1	GXG1-S25	21100502	3080673292	0.0405	20134310	2915004202	98.58	94.45	42.69	99.55	8.25	0.82
GXG1	GXG1-S26	20837742	3042310332	0.0394	20016028	2901220041	98.7	95.12	41.73	99.53	8.51	0.8
GXG1	GXG1-S27	22739758	3342744426	0.0389	21851772	3187330936	98.79	95.42	42.14	99.58	8.51	0.87
GXG1	GXG1-S28	23566396	3464260212	0.042	22177780	3234111322	98.3	93.83	41.91	99.53	8.88	0.89
GXG1	GXG1-S29	27680548	4069040556	0.043	26095322	3806189218	98.09	93.05	41.53	99.48	9.35	1.05
GXG1	GXG1-S3	29646504	4328389584	0.0436	27456148	3961003119	97.98	93.35	41.71	99.44	9.52	1.08
GXG1	GXG1-S30	21481018	3157709646	0.0406	20454198	2985505646	98.55	94.46	41.77	99.54	8.66	0.83
GXG1	GXG1-S31	23676532	3480450204	0.0465	21613588	3134504403	97.51	91.81	42.79	99.52	8.65	0.87
GXG1	GXG1-S32	21804112	3227008576	0.0406	20725244	3041877610	98.49	94.51	42.3	99.58	8.29	0.83
GXG1	GXG1-S33	27052132	4003715536	0.0438	25220688	3692614941	97.88	92.84	41.45	99.53	9.22	1.01
GXG1	GXG1-S34	26246614	3884498872	0.0458	23962714	3499522870	97.63	92.12	42.62	99.5	7.95	0.95
GXG1	GXG1-S35	19456682	2869860595	0.0461	17752216	2582081355	97.62	92.09	42.09	99.52	8.02	0.71
GXG1	GXG1-S36	24278502	3581079045	0.0473	22034540	3207652563	97.4	91.43	44.34	99.14	5.91	0.9
GXG1	GXG1-S37	21946980	3237179550	0.0423	20574704	3010915728	98.27	93.74	41.59	99.54	8.96	0.82
GXG1	GXG1-S38	24814468	3635319562	0.0422	23290888	3384929194	98.29	93.83	41.76	99.55	8.86	0.93
GXG1	GXG1-S39	25306764	3707440926	0.0419	23581858	3417416684	98.23	94.22	42.11	99.54	8.87	0.93
GXG1	GXG1-S4	27852142	4066412732	0.043	25908828	3733886634	98.05	93.58	42.06	99.47	9.16	1.02
GXG1	GXG1-S40	22542616	3302493244	0.0436	20919928	3031674939	98.03	93.13	41.74	99.47	8.46	0.83
GXG1	GXG1-S41	22727752	3329615668	0.0459	20969590	3035278893	97.59	91.81	41.92	99.48	8.68	0.83
GXG1	GXG1-S42	25595156	3736892776	0.0433	23605950	3407578969	98.05	93.61	41.78	99.41	8.9	0.94
GXG1	GXG1-S43	21970934	3207756364	0.0425	20475096	2955710151	98.19	93.77	42.51	99.47	8.36	0.81
GXG1	GXG1-S44	22577046	3296248716	0.0442	20763528	2994533537	97.9	93	43.75	99.38	8.42	0.8
GXG1	GXG1-S45	27656896	4037906816	0.0441	25237196	3638551762	97.95	93.33	42.26	99.47	9.43	0.99
GXG1	GXG1-S5	22562070	3294062220	0.0441	20701002	2981494064	97.94	93.28	42.05	99.45	8.5	0.82
GXG1	GXG1-S6	26334778	3871212366	0.0428	24645318	3593218651	98.21	93.51	42.86	99.45	6.6	1.03
GXG1	GXG1-S7	27433324	4032698628	0.0451	25455450	3686595404	97.61	92.21	42.01	99.44	8.94	1.01
GXG1	GXG1-S8	29401374	4322001978	0.042	27566822	4007623388	98.3	93.95	42.51	99.57	9.31	1.11
GXG1	GXG1-S9	44368962	6522237414	0.0387	42672508	6221360986	98.81	95.51	41.87	99.51	10.59	1.7
GXG2	GXG2-S1	27550082	4077412136	0.0439	25308208	3701114666	97.96	93.29	41.15	97.77	8.76	1.02
GXG2	GXG2-S10	20768510	3042586715	0.0435	19218386	2783694231	97.99	93.37	40.44	98.41	7.3	0.78
GXG2	GXG2-S11	19762314	2885297844	0.0431	18374302	2655025588	98.06	93.51	43.26	91.24	5.09	0.68
GXG2	GXG2-S12	23762260	3469289960	0.0433	22048698	3184688185	98	93.36	40.47	96.96	7.73	0.88
GXG2	GXG2-S13	28069450	4098139700	0.0426	26061484	3765295192	98.11	93.83	40.68	96.18	8.09	1.02
GXG2	GXG2-S14	24768408	3616187568	0.0412	23356836	3379251268	98.44	94.28	41.8	99.37	9.12	0.93
GXG2	GXG2-S15	23897874	3489089604	0.0426	22189848	3206169941	98.14	93.91	39.76	97.07	6.67	0.9
GXG2	GXG2-S16	33341296	4867829216	0.0429	31048124	4488333366	98.05	93.52	40.35	97.22	7.89	1.25
GXG2	GXG2-S17	19508414	2848228444	0.0437	18064154	2605656144	97.95	93.2	41.5	99.1	7.95	0.72
GXG2	GXG2-S18	21833972	3209593884	0.0432	20150604	2922939873	98.03	93.59	40.09	98.26	6.85	0.83
GXG2	GXG2-S19	22167718	3258654546	0.0464	20106660	2915247241	97.56	92.06	40.3	97.81	7.2	0.82
GXG2	GXG2-S2	28395078	4202471544	0.0438	26308778	3849359943	97.92	93.06	41.01	99.03	8.43	1.07
GXG2	GXG2-S20	19148348	2814807156	0.047	17430698	2525602338	97.42	91.65	40.55	98.27	7.28	0.71
GXG2	GXG2-S21	21910368	3220824096	0.0419	20545138	2992213794	98.27	94.1	39.45	98.26	6.54	0.84
GXG2	GXG2-S22	21449012	3153004764	0.0441	19854530	2883264673	97.94	92.92	41.19	99.42	8.51	0.8
GXG2	GXG2-S23	10996280	1627449440	0.0406	10509756	1537691036	98.36	94.36	40.41	99.06	5.08	0.43
GXG2	GXG2-S24	27929612	4133582576	0.0441	25957146	3791113238	97.83	92.82	40.49	98.69	7.77	1.06
GXG2	GXG2-S3	23112386	3420633128	0.0464	21144262	3089991430	97.53	91.75	40.49	98.41	7.22	0.88
GXG2	GXG2-S4	22000224	3245033040	0.0445	20406906	2975547290	97.78	92.57	40.94	98.54	7.15	0.84
GXG2	GXG2-S5	24029318	3544324405	0.0451	21987470	3206802354	97.76	92.6	41.27	98.41	8.28	0.9
GXG2	GXG2-S6	18715354	2760514715	0.0439	17272446	2519808142	97.91	93.12	39.82	97.53	6.61	0.71
GXG2	GXG2-S7	28831484	4223812406	0.0435	26488092	3837596625	98.02	93.55	40.67	98.36	8.66	1.08
GXG2	GXG2-S8	20804602	3047874193	0.0434	19157514	2774359793	98.02	93.52	39.96	96.72	7.14	0.78
GXG2	GXG2-S9	20694320	3031717880	0.0438	19005260	2751122921	97.96	93.36	40.85	97.36	7.88	0.76
GXG3	GXG3-C1	22286026	3298331848	0.0406	21194530	3110341616	98.48	94.49	40.3	99.53	7.68	0.87
GXG3	GXG3-C10	23823918	3478292028	0.042	22356638	3231019119	98.25	93.97	41.97	99.29	8.35	0.89
GXG3	GXG3-C11	24060304	3536864688	0.0419	22580160	3283484707	98.28	93.96	44.15	99.53	7.69	0.89
GXG3	GXG3-C2	22829982	3367422345	0.0455	20890430	3042210007	97.78	92.41	40.95	99.37	8.73	0.85
GXG3	GXG3-C3	19146554	2824116715	0.0458	17539248	2552060689	97.65	92.22	41.35	99.44	7.96	0.71
GXG3	GXG3-C4	25566922	3771120995	0.0439	23634320	3445751609	98.01	93.09	41.78	99.38	9.01	0.94
GXG3	GXG3-C5	26833796	3931151114	0.0448	24564448	3547550116	97.82	92.91	41.85	99.33	8.98	0.97
GXG3	GXG3-C6	23253960	3406705140	0.0446	21368678	3087112916	97.85	92.86	43.61	99.47	8.07	0.84
GXG3	GXG3-C7	23258452	3407363218	0.0452	21268896	3072173011	97.78	92.72	41.65	99.41	8.25	0.86
GXG3	GXG3-C8	23797786	3486375649	0.0462	21893534	3159449183	97.53	91.85	41.62	99.49	8.83	0.87
GXG3	GXG3-C9	21299430	3109716780	0.0444	19570070	2819356882	97.87	93.01	42.32	99.42	8.2	0.78
GXN	GXN-S1	26137908	3816134568	0.0524	23813810	3413001900	96.44	88.83	42.4	99.51	8.61	0.94
GXN	GXN-S10	20610380	3050336240	0.0431	19033238	2775706113	98.05	93.58	40.28	99.53	9.19	0.76
GXN	GXN-S11	24198824	3569326540	0.0451	22190918	3225728369	97.72	92.38	40.88	99.53	10.32	0.86
GXN	GXN-S12	22060216	3253881860	0.0441	20153844	2926621570	97.94	93.2	40.98	99.54	9.83	0.78
GXN	GXN-S13	24563044	3623048990	0.0438	22613588	3286977412	97.94	93.2	41.95	99.53	8.87	0.9
GXN	GXN-S14	29593242	4335409953	0.0443	26982124	3895585398	97.92	93.15	41.96	99.49	9.96	1.06
GXN	GXN-S15	24364152	3569348268	0.0447	22025636	3180501374	97.78	93.14	41.62	99.41	9.57	0.87
GXN	GXN-S16	22493514	3295299801	0.0426	20843046	3008286210	98.15	93.92	41.91	99.55	8.32	0.82
GXN	GXN-S17	20456072	2996814548	0.0426	19024232	2746885939	98.12	93.82	41.27	99.53	7.52	0.77
GXN	GXN-S18	22785086	3326622556	0.0427	21126380	3043981332	98.05	93.78	41.59	99.53	8.33	0.82
GXN	GXN-S19	26235256	3830347376	0.0419	24375898	3514332625	98.24	94.26	41.33	99.53	9.26	0.95
GXN	GXN-S2	32229028	4705438088	0.0479	29747696	4269761471	97.23	91.02	42.77	99.57	7.99	1.19
GXN	GXN-S20	22010376	3213514896	0.0415	20526772	2958200882	98.3	94.47	40.76	99.57	9.1	0.79
GXN	GXN-S21	25237348	3684652808	0.042	23466622	3379868828	98.23	94.2	40.42	98.62	9.39	0.9
GXN	GXN-S22	21639628	3159385688	0.0417	20155382	2902386754	98.27	94.33	40.86	99.54	8.9	0.78
GXN	GXN-S23	19230596	2807667016	0.0414	17932438	2581251831	98.3	94.44	41.26	99.36	8.34	0.7
GXN	GXN-S24	21700772	3168312712	0.0427	20166738	2898661209	98.1	93.69	40.69	99.53	8.61	0.79
GXN	GXN-S3	29438522	4327462734	0.0475	27188742	3931107369	97.31	91.15	42.01	99.58	7.74	1.09
GXN	GXN-S4	28541464	4195595208	0.0494	26136770	3772440506	96.98	90.34	42.07	99.54	9.44	1.02
GXN	GXN-S5	26638064	3915795408	0.0474	24292832	3516216460	97.33	91.28	41.59	99.5	9.67	0.96
GXN	GXN-S6	28647310	4211154570	0.0439	26366326	3821894237	97.94	93.2	41.2	99.54	9.63	1.04
GXN	GXN-S7	23581828	3466528716	0.0448	21615532	3135245093	97.71	92.74	40.73	99.48	9.67	0.85
GXN	GXN-S8	23805636	3523234128	0.0443	21727478	3172321019	97.92	93.15	41.22	96.03	9.95	0.81
GXN	GXN-S9	20887034	3091281032	0.0443	19158320	2795870381	97.89	93.04	39.67	99.47	9.24	0.78
MJG	MJG-S1	21538838	3144670348	0.0209	21472720	3110113809	99.27	96.97	41.9	99.59	5.93	0.86
MJG	MJG-S10	38823026	5745807848	0.0219	38702134	5701657687	99.13	96.39	41.54	96.66	7.15	1.53
MJG	MJG-S11	22109038	3272137624	0.0227	22026020	3254817292	99.02	95.96	42.18	89.34	4.3	0.81
MJG	MJG-S12	21701522	3184374888	0.0233	21618250	3157217419	98.94	95.6	41.38	98.74	7.37	0.88
MJG	MJG-S13	20680196	3050328910	0.0238	20586122	3031633342	98.86	95.35	41.9	94.29	3.93	0.83
MJG	MJG-S14	22717512	3350833020	0.0248	22620084	3328364241	98.74	94.81	42.94	98.7	6.83	0.93
MJG	MJG-S15	24922230	3676028925	0.023	24839744	3656504957	98.97	95.75	43.07	97.54	6.55	0.99
MJG	MJG-S2	25446710	3715219660	0.0215	25365538	3698151223	99.19	96.68	41.97	96.59	4.68	1.03
MJG	MJG-S3	21555472	3147098912	0.0223	21482828	3127810170	99.08	96.19	41.13	98.38	5.99	0.88
MJG	MJG-S4	22261238	3250140748	0.0224	22179906	3219330658	99.05	96.07	41.53	99.28	6.98	0.9
MJG	MJG-S5	20446540	2990797040	0.0222	20374338	2966635007	99.09	96.24	42.08	98.05	6.38	0.82
MJG	MJG-S6	21139848	3107557656	0.022	21072666	3092422426	99.08	96.3	46.06	78.22	3.15	0.66
MJG	MJG-S7	20801204	3057776988	0.0227	20737224	3044036303	98.93	95.79	44.76	85.02	3.42	0.73
MJG	MJG-S8	23220650	3390216926	0.0216	23146332	3361294337	99.18	96.58	41.51	98.99	6.52	0.94
MJG	MJG-S9	21784050	3202255350	0.0223	21706064	3186329605	99.03	96.09	41.58	96.63	4.93	0.86
MZT	MZT-S1	16799120	2461071080	0.0224	16736284	2448904318	99.05	96.15	42.1	90.16	4.26	0.64
MZT	MZT-S10	20968554	3061408884	0.0219	20896772	3046950274	99.13	96.41	41.95	96	5.18	0.83
MZT	MZT-S11	20813752	3038807792	0.0215	20759890	3027013412	99.27	96.89	43.44	94.01	4.5	0.81
MZT	MZT-S12	27172336	3994333392	0.0201	27108854	3973371311	99.39	97.47	43.51	96.26	4.21	1.06
MZT	MZT-S13	20197984	2969103648	0.023	20113960	2953388384	98.92	95.7	43.53	88.96	3.16	0.75
MZT	MZT-S14	21392986	3144768942	0.0239	21307948	3127415695	98.76	95.08	42.04	97.36	3.91	0.88
MZT	MZT-S15	21001342	3096746515	0.023	20921314	3073969663	98.96	95.77	41.76	97.53	6.71	0.85
MZT	MZT-S16	24543022	3626888808	0.0231	24460518	3596411503	98.87	95.41	42.48	98.38	7.14	0.99
MZT	MZT-S17	24319120	3560895288	0.0222	24233346	3540047799	99.05	96.13	42.33	94.79	6.45	0.95
MZT	MZT-S18	20371672	3015007456	0.0235	20292170	2996832283	98.86	95.37	42.5	94.08	4.2	0.8
MZT	MZT-S19	20580120	3045857760	0.0239	20504942	3017620795	98.75	94.91	42.19	98.97	6.8	0.84
MZT	MZT-S2	23560534	3451618231	0.0215	23493244	3433395609	99.2	96.68	41.14	94.69	4.9	0.92
MZT	MZT-S20	20398724	3008811790	0.0228	20321206	2985253216	98.96	95.8	41.96	98.11	6.6	0.83
MZT	MZT-S21	20271666	2990070735	0.023	20202648	2970546042	99	95.83	41.18	98.91	5.61	0.84
MZT	MZT-S22	22826270	3366874825	0.0234	22742570	3333954432	98.86	95.34	42.43	98.36	7.13	0.92
MZT	MZT-S23	20080376	2941775084	0.0225	20003620	2922475519	99	96.02	45.45	75.23	3.56	0.6
MZT	MZT-S24	20237284	2964762106	0.0229	20149872	2945797637	98.98	95.88	42.52	85.41	4.89	0.71
MZT	MZT-S25	21503644	3165497310	0.0229	21427072	3139087352	98.94	95.66	42.26	96.44	6.7	0.85
MZT	MZT-S3	20329422	2972551292	0.0227	20252862	2949504684	99.02	95.95	42.03	96.76	6.44	0.81
MZT	MZT-S4	21877942	3205118503	0.0239	21785128	3185603882	98.83	95.28	42.85	88.79	4.52	0.82
MZT	MZT-S5	21486468	3137024328	0.022	21422592	3113225332	99.18	96.48	42.14	96.19	6.74	0.85
MZT	MZT-S6	21202052	3095499592	0.0224	21127436	3065872760	99.04	96.03	42.21	98.58	6.85	0.84
MZT	MZT-S7	21738982	3173891372	0.0214	21684330	3147591981	99.3	96.93	41.77	98.96	6.83	0.88
MZT	MZT-S8	21041032	3071990672	0.0224	20964822	3056783377	99.02	96.11	45.24	77.55	3.26	0.68
MZT	MZT-S9	25896830	3780937180	0.0221	25802266	3759662156	99.08	96.31	43.49	87.11	4.68	0.93
SFS	SFS-S1	23854880	3506667360	0.0234	23755686	3485239203	98.95	95.63	40.98	97.91	6.94	0.98
SFS	SFS-S10	20585048	3036294580	0.0242	20496222	3017534722	98.84	95.2	42.32	93.79	4.97	0.81
SFS	SFS-S11	20570192	3034103320	0.0236	20480558	3015598336	98.9	95.5	42.42	93.67	4.99	0.8
SFS	SFS-S12	19404680	2842785620	0.0206	19357750	2820669937	99.41	97.41	41.26	99.08	5.2	0.81
SFS	SFS-S13	37167636	5445058674	0.0221	37040938	5407419822	99.09	96.28	42.46	80.98	5.94	1.22
SFS	SFS-S14	31649076	4636589634	0.0221	31569836	4611526249	99.2	96.56	41.3	97.79	6.7	1.25
SFS	SFS-S15	33559346	4916444189	0.024	33459502	4893130401	98.82	95.11	40.87	96.07	5.31	1.35
SFS	SFS-S16	39002968	5694433328	0.0222	38912526	5664954303	99.03	95.98	41.64	95.56	5.22	1.52
SFS	SFS-S17	38637196	5641030616	0.0226	38511458	5612143829	99.01	95.97	42.84	87.54	6.99	1.34
SFS	SFS-S18	31673222	4624290412	0.0232	31574276	4600562861	99	95.77	41.36	96.69	6.71	1.26
SFS	SFS-S19	29222150	4266433900	0.024	29094326	4226581240	98.84	95.2	43.56	98.37	8.58	1.14
SFS	SFS-S2	21221030	3119491410	0.0235	21145972	3097136732	98.93	95.52	42.09	95.11	6.32	0.83
SFS	SFS-S20	23976536	3514697480	0.0252	23886062	3486353833	98.59	94.21	41.94	96.59	7.76	0.95
SFS	SFS-S21	20792816	3035751136	0.0244	20712202	3015739106	98.78	94.94	41.97	97.27	5.69	0.83
SFS	SFS-S22	25114794	3666759924	0.0241	25037142	3645880726	98.9	95.27	42.05	96.21	6.6	1
SFS	SFS-S23	20649858	3035529126	0.0247	20561106	3015954696	98.82	95.06	42.38	98.14	5.51	0.86
SFS	SFS-S24	22796294	3351055218	0.0235	22708480	3332154609	98.87	95.46	46.4	75.14	4.06	0.69
SFS	SFS-S25	21181586	3113693142	0.0264	21096114	3083242717	98.35	93.33	41.38	99.19	7.7	0.86
SFS	SFS-S3	24002948	3528433356	0.0247	23911690	3507913563	98.69	94.74	42.19	95.3	5.67	0.96
SFS	SFS-S4	19959944	2939794499	0.0241	19869206	2917089442	98.83	95.18	41.94	98.56	6.7	0.82
SFS	SFS-S5	21007946	3088168062	0.0245	20907244	3066897572	98.77	94.97	42.44	96.96	5.19	0.83
SFS	SFS-S6	26129848	3867217504	0.0235	26029454	3842595747	98.93	95.6	42.4	98.41	6.39	1.07
SFS	SFS-S7	26539176	3927798048	0.0246	26422660	3901012078	98.75	94.85	42.55	98.5	7.94	1.08
SFS	SFS-S8	26579492	3933764816	0.0239	26442170	3899272775	98.82	95.24	41.26	98.93	6.55	1.1
SFS	SFS-S9	21099398	3112161205	0.0242	21001384	3084235074	98.78	95.03	42.34	98.33	7.32	0.86
