# Supplementary material for: Genome‐wide diversity evaluation and core germplasm extraction in ex situ conservation: A case of golden Camellia tunghinensis
Source: Evol Appl. 2023 Aug 19;16(9):1519–30. doi: 10.1111/eva.13584 (PMC10519411; doi:10.1111/eva.13584)
Supplement: Supplementary file 3 — Table S2 [file EVA-16-1519-s002.xlsx]

## Sheet: Sheet1
Table S2 Genetic distance matrix between 229 samples
Sample	DGL-S1	DGL-S10	DGL-S11	DGL-S12	DGL-S13	DGL-S14	DGL-S15	DGL-S2	DGL-S3	DGL-S4	DGL-S5	DGL-S6	DGL-S7	DGL-S8	DGL-S9	GXF-S1	GXF-S10	GXF-S11	GXF-S12	GXF-S13	GXF-S14	GXF-S15	GXF-S16	GXF-S17	GXF-S18	GXF-S19	GXF-S2	GXF-S20	GXF-S21	GXF-S22	GXF-S23	GXF-S24	GXF-S25	GXF-S26	GXF-S27	GXF-S28	GXF-S29	GXF-S3	GXF-S30	GXF-S31	GXF-S32	GXF-S33	GXF-S34	GXF-S35	GXF-S36	GXF-S37	GXF-S38	GXF-S39	GXF-S4
DGL-S1	0	0.106679	0.175764	0.115571	0.23137	0.187408	0.216154	0.37655	0.23439	0.103603	0.17978	0.191795	0.193745	0.203738	0.212165	0.25912	0.254184	0.257739	0.252371	0.250378	0.257608	0.252192	0.252652	0.264964	0.264086	0.273224	0.259444	0.253564	0.253632	0.256232	0.253582	0.256688	0.253004	0.250505	0.262026	0.267896	0.251752	0.247521	0.266326	0.271975	0.254567	0.253771	0.256103	0.263143	0.253952	0.263608	0.262436	0.25703	0.257851
DGL-S10	0.106679	0	0.100586	0.130193	0.224675	0.188347	0.214752	0.382369	0.227487	0.131579	0.118636	0.131396	0.181679	0.196005	0.187194	0.256188	0.253989	0.261583	0.251776	0.250086	0.255284	0.252902	0.249405	0.262167	0.262869	0.271134	0.257808	0.25085	0.255316	0.254726	0.251863	0.255289	0.250312	0.246811	0.260859	0.263993	0.249537	0.24088	0.271419	0.271056	0.253459	0.253568	0.25413	0.260971	0.254997	0.26108	0.262714	0.257439	0.258066
DGL-S11	0.175764	0.100586	0	0.18697	0.224426	0.196824	0.214114	0.375248	0.235229	0.185877	0.107636	0.110504	0.198949	0.197321	0.213969	0.2612	0.260634	0.264685	0.257868	0.257086	0.259645	0.258137	0.25379	0.263829	0.261898	0.272713	0.260124	0.255421	0.259449	0.259194	0.253484	0.260467	0.253682	0.253573	0.265761	0.265527	0.251017	0.247162	0.26547	0.274452	0.257505	0.258249	0.257126	0.262928	0.255244	0.265852	0.265556	0.263924	0.26191
DGL-S12	0.115571	0.130193	0.18697	0	0.22989	0.112775	0.220205	0.383916	0.222042	0.137223	0.12209	0.177137	0.133752	0.210866	0.143714	0.253875	0.252263	0.25849	0.246748	0.24673	0.253396	0.251538	0.244829	0.264296	0.262531	0.268325	0.256278	0.24918	0.251746	0.253029	0.248353	0.254714	0.250551	0.246794	0.257535	0.264267	0.247964	0.240769	0.274612	0.271113	0.252384	0.251097	0.252598	0.256986	0.251579	0.254747	0.260318	0.252738	0.256326
DGL-S13	0.23137	0.224675	0.224426	0.22989	0	0.234255	0.212205	0.369824	0.236217	0.220145	0.225792	0.216751	0.222144	0.223243	0.234418	0.256231	0.252039	0.258544	0.258109	0.254086	0.25584	0.250383	0.250513	0.260157	0.259413	0.270251	0.256338	0.25399	0.258601	0.253376	0.25251	0.258995	0.257585	0.254459	0.256526	0.265749	0.25274	0.252019	0.260727	0.270254	0.257811	0.257263	0.256587	0.257072	0.255729	0.260889	0.264995	0.259105	0.255367
DGL-S14	0.187408	0.188347	0.196824	0.112775	0.234255	0	0.22526	0.372758	0.233871	0.199782	0.109155	0.205632	0.0987501	0.214791	0.138459	0.257982	0.256407	0.259252	0.24921	0.248547	0.258551	0.253885	0.248651	0.262663	0.261721	0.268273	0.256298	0.252912	0.253959	0.257264	0.250432	0.259231	0.257118	0.251133	0.25882	0.26489	0.252029	0.247195	0.267382	0.269507	0.254989	0.255811	0.253637	0.25745	0.247743	0.249858	0.25519	0.252444	0.258014
DGL-S15	0.216154	0.214752	0.214114	0.220205	0.212205	0.22526	0	0.372313	0.239531	0.115565	0.218519	0.128934	0.114651	0.223121	0.231549	0.254425	0.249132	0.257976	0.248243	0.247121	0.253981	0.246708	0.24828	0.259505	0.261563	0.266506	0.256511	0.2498	0.252782	0.2509	0.244413	0.256385	0.252883	0.251045	0.258592	0.265822	0.251811	0.249322	0.260301	0.271201	0.25596	0.256774	0.254098	0.257971	0.253846	0.252497	0.255842	0.251258	0.255952
DGL-S2	0.37655	0.382369	0.375248	0.383916	0.369824	0.372758	0.372313	0	0.378458	0.381903	0.380854	0.384069	0.377965	0.373086	0.388916	0.380057	0.374933	0.37241	0.374046	0.374832	0.377127	0.372871	0.375406	0.377469	0.376738	0.360105	0.377861	0.374573	0.374592	0.372733	0.376032	0.380041	0.378515	0.378715	0.375497	0.374961	0.377565	0.381296	0.37281	0.361549	0.378542	0.377009	0.376037	0.374485	0.37281	0.374422	0.371191	0.376733	0.378503
DGL-S3	0.23439	0.227487	0.235229	0.222042	0.236217	0.233871	0.239531	0.378458	0	0.227213	0.2267	0.228962	0.227692	0.233673	0.124304	0.260795	0.248747	0.263119	0.251228	0.249697	0.259253	0.253489	0.249911	0.260879	0.260094	0.268682	0.258056	0.253679	0.255984	0.257763	0.254704	0.258442	0.253226	0.251315	0.261767	0.260448	0.25112	0.249185	0.265897	0.26858	0.25619	0.259285	0.256193	0.263149	0.259672	0.261373	0.269145	0.259679	0.258604
DGL-S4	0.103603	0.131579	0.185877	0.137223	0.220145	0.199782	0.115565	0.381903	0.227213	0	0.177022	0.12895	0.128767	0.210195	0.196502	0.252204	0.246816	0.256538	0.246235	0.24362	0.250802	0.246894	0.246227	0.259868	0.260779	0.267546	0.253454	0.245487	0.250323	0.250409	0.244004	0.250458	0.246876	0.243891	0.256226	0.262411	0.246769	0.241788	0.266563	0.269401	0.249427	0.248837	0.250531	0.256212	0.250276	0.254488	0.25641	0.250923	0.253345
DGL-S5	0.17978	0.118636	0.107636	0.12209	0.225792	0.109155	0.218519	0.380854	0.2267	0.177022	0	0.135465	0.132463	0.204145	0.146026	0.256455	0.255371	0.26169	0.250212	0.250256	0.255715	0.255305	0.247192	0.26493	0.26342	0.267468	0.256725	0.251433	0.255742	0.255453	0.250864	0.257476	0.252468	0.248873	0.258925	0.264268	0.24925	0.24153	0.272419	0.269883	0.254396	0.253635	0.253706	0.258696	0.251919	0.255776	0.261416	0.255638	0.259563
DGL-S6	0.191795	0.131396	0.110504	0.177137	0.216751	0.205632	0.128934	0.384069	0.228962	0.12895	0.135465	0	0.138054	0.208067	0.188772	0.25559	0.252472	0.262195	0.251672	0.250571	0.253742	0.252153	0.246802	0.262474	0.264448	0.270794	0.257686	0.248472	0.253568	0.253299	0.247583	0.256853	0.250507	0.249685	0.260646	0.26291	0.24962	0.243583	0.270077	0.273122	0.255359	0.255093	0.253081	0.259739	0.254429	0.258377	0.260886	0.255563	0.257872
DGL-S7	0.193745	0.181679	0.198949	0.133752	0.222144	0.0987501	0.114651	0.377965	0.227692	0.128767	0.132463	0.138054	0	0.215427	0.148496	0.252522	0.250319	0.257045	0.244907	0.242662	0.251262	0.247807	0.243443	0.258597	0.258357	0.264934	0.252642	0.246856	0.249983	0.250419	0.243708	0.25378	0.249758	0.246189	0.25458	0.26123	0.247338	0.240822	0.267718	0.269507	0.252007	0.251885	0.249481	0.252861	0.247873	0.248448	0.253614	0.248196	0.25503
DGL-S8	0.203738	0.196005	0.197321	0.210866	0.223243	0.214791	0.223121	0.373086	0.233673	0.210195	0.204145	0.208067	0.215427	0	0.225061	0.26006	0.252622	0.260211	0.253913	0.252625	0.259057	0.255306	0.253251	0.265147	0.260287	0.273548	0.256898	0.255669	0.260402	0.258475	0.255443	0.261936	0.256935	0.255298	0.261568	0.261401	0.254442	0.254014	0.261099	0.274245	0.257057	0.259338	0.255736	0.262355	0.257304	0.264074	0.263536	0.260059	0.260642
DGL-S9	0.212165	0.187194	0.213969	0.143714	0.234418	0.138459	0.231549	0.388916	0.124304	0.196502	0.146026	0.188772	0.148496	0.225061	0	0.256012	0.251149	0.261621	0.249203	0.248635	0.256004	0.254125	0.245559	0.266679	0.265808	0.267963	0.255326	0.251893	0.252935	0.255713	0.250607	0.257942	0.25193	0.249041	0.259595	0.264339	0.249052	0.242991	0.278554	0.269422	0.253842	0.254097	0.253206	0.257899	0.254746	0.255184	0.262372	0.254903	0.257327
GXF-S1	0.25912	0.256188	0.2612	0.253875	0.256231	0.257982	0.254425	0.380057	0.260795	0.252204	0.256455	0.25559	0.252522	0.26006	0.256012	0	0.233585	0.229938	0.227925	0.22636	0.180303	0.23641	0.23341	0.232594	0.253922	0.277552	0.218313	0.233242	0.221221	0.226046	0.223928	0.233883	0.220883	0.205622	0.230892	0.248331	0.233502	0.212485	0.249459	0.27552	0.230022	0.209348	0.22296	0.220813	0.208265	0.216892	0.228448	0.221561	0.220034
GXF-S10	0.254184	0.253989	0.260634	0.252263	0.252039	0.256407	0.249132	0.374933	0.248747	0.246816	0.255371	0.252472	0.250319	0.252622	0.251149	0.233585	0	0.231656	0.218965	0.212124	0.230483	0.159327	0.232159	0.189499	0.22698	0.274526	0.167238	0.22782	0.23177	0.229652	0.229794	0.208774	0.236628	0.229795	0.218882	0.21708	0.233464	0.227855	0.17873	0.268457	0.237093	0.232179	0.237164	0.226728	0.235729	0.219494	0.232022	0.218895	0.234882
GXF-S11	0.257739	0.261583	0.264685	0.25849	0.258544	0.259252	0.257976	0.37241	0.263119	0.256538	0.26169	0.262195	0.257045	0.260211	0.261621	0.229938	0.231656	0	0.218375	0.224193	0.22705	0.227733	0.213495	0.239208	0.24741	0.275863	0.22759	0.234632	0.219675	0.219122	0.222831	0.234654	0.230407	0.213543	0.228708	0.249511	0.231774	0.239602	0.250928	0.270803	0.228684	0.220141	0.224922	0.224232	0.223819	0.220811	0.216313	0.231384	0.22589
GXF-S12	0.252371	0.251776	0.257868	0.246748	0.258109	0.24921	0.248243	0.374046	0.251228	0.246235	0.250212	0.251672	0.244907	0.253913	0.249203	0.227925	0.218965	0.218375	0	0.1481	0.223663	0.211013	0.222905	0.237707	0.247836	0.269519	0.227321	0.226084	0.227765	0.2251	0.203855	0.229453	0.225378	0.219499	0.226473	0.244568	0.230372	0.195301	0.250461	0.269513	0.219878	0.213524	0.214479	0.215545	0.217237	0.222822	0.227676	0.207295	0.219161
GXF-S13	0.250378	0.250086	0.257086	0.24673	0.254086	0.248547	0.247121	0.374832	0.249697	0.24362	0.250256	0.250571	0.242662	0.252625	0.248635	0.22636	0.212124	0.224193	0.1481	0	0.228042	0.198306	0.224881	0.240193	0.246962	0.269852	0.224215	0.231712	0.224989	0.221072	0.218941	0.229379	0.224004	0.216497	0.23141	0.247781	0.228141	0.161769	0.246729	0.266443	0.228283	0.225532	0.224646	0.202516	0.223006	0.2219	0.229479	0.186932	0.224948
GXF-S14	0.257608	0.255284	0.259645	0.253396	0.25584	0.258551	0.253981	0.377127	0.259253	0.250802	0.255715	0.253742	0.251262	0.259057	0.256004	0.180303	0.230483	0.22705	0.223663	0.228042	0	0.228912	0.224119	0.23381	0.257017	0.274476	0.229326	0.228591	0.215161	0.221809	0.229936	0.235527	0.222872	0.227056	0.230574	0.24833	0.230971	0.162919	0.249801	0.269174	0.228349	0.224936	0.224281	0.222943	0.225197	0.22744	0.228676	0.2225	0.226063
GXF-S15	0.252192	0.252902	0.258137	0.251538	0.250383	0.253885	0.246708	0.372871	0.253489	0.246894	0.255305	0.252153	0.247807	0.255306	0.254125	0.23641	0.159327	0.227733	0.211013	0.198306	0.228912	0	0.227063	0.240232	0.250781	0.269633	0.216129	0.225107	0.229076	0.226323	0.225216	0.238121	0.232894	0.22389	0.230604	0.250947	0.228364	0.222272	0.24889	0.270968	0.231028	0.23143	0.235566	0.214657	0.236119	0.217791	0.23171	0.201063	0.230991
GXF-S16	0.252652	0.249405	0.25379	0.244829	0.250513	0.248651	0.24828	0.375406	0.249911	0.246227	0.247192	0.246802	0.243443	0.253251	0.245559	0.23341	0.232159	0.213495	0.222905	0.224881	0.224119	0.227063	0	0.237311	0.246958	0.266584	0.233891	0.225122	0.207293	0.20627	0.222742	0.233694	0.2253	0.206681	0.231067	0.246378	0.222956	0.222517	0.252195	0.27206	0.227189	0.229826	0.228248	0.228759	0.233796	0.227554	0.230961	0.225776	0.228329
GXF-S17	0.264964	0.262167	0.263829	0.264296	0.260157	0.262663	0.259505	0.377469	0.260879	0.259868	0.26493	0.262474	0.258597	0.265147	0.266679	0.232594	0.189499	0.239208	0.237707	0.240193	0.23381	0.240232	0.237311	0	0.222812	0.281979	0.190415	0.245937	0.240605	0.23994	0.239099	0.206462	0.236281	0.23974	0.224344	0.19679	0.239149	0.245079	0.16185	0.278884	0.242145	0.242663	0.241348	0.241738	0.236036	0.238101	0.242064	0.233243	0.241155
GXF-S18	0.264086	0.262869	0.261898	0.262531	0.259413	0.261721	0.261563	0.376738	0.260094	0.260779	0.26342	0.264448	0.258357	0.260287	0.265808	0.253922	0.22698	0.24741	0.247836	0.246962	0.257017	0.250781	0.246958	0.222812	0	0.283493	0.222752	0.249318	0.250774	0.248872	0.246466	0.192177	0.256358	0.246319	0.168767	0.191122	0.250495	0.248561	0.212687	0.289631	0.255746	0.254117	0.250049	0.251923	0.247244	0.252268	0.253893	0.253215	0.256431
GXF-S19	0.273224	0.271134	0.272713	0.268325	0.270251	0.268273	0.266506	0.360105	0.268682	0.267546	0.267468	0.270794	0.264934	0.273548	0.267963	0.277552	0.274526	0.275863	0.269519	0.269852	0.274476	0.269633	0.266584	0.281979	0.283493	0	0.279281	0.266222	0.274526	0.268185	0.269584	0.272509	0.269123	0.268804	0.274955	0.27762	0.264927	0.274398	0.283268	0.172434	0.269203	0.268922	0.278113	0.27218	0.274889	0.279465	0.278119	0.276899	0.277218
GXF-S2	0.259444	0.257808	0.260124	0.256278	0.256338	0.256298	0.256511	0.377861	0.258056	0.253454	0.256725	0.257686	0.252642	0.256898	0.255326	0.218313	0.167238	0.22759	0.227321	0.224215	0.229326	0.216129	0.233891	0.190415	0.222752	0.279281	0	0.237229	0.233879	0.227323	0.222393	0.210675	0.229733	0.229345	0.218709	0.220654	0.235012	0.231053	0.179261	0.274704	0.233353	0.225235	0.22787	0.224798	0.226311	0.187601	0.230787	0.223978	0.223409
GXF-S20	0.253564	0.25085	0.255421	0.24918	0.25399	0.252912	0.2498	0.374573	0.253679	0.245487	0.251433	0.248472	0.246856	0.255669	0.251893	0.233242	0.22782	0.234632	0.226084	0.231712	0.228591	0.225107	0.225122	0.245937	0.249318	0.266222	0.237229	0	0.232483	0.230894	0.230572	0.236906	0.232835	0.229781	0.163996	0.246144	0.22885	0.235867	0.249527	0.269818	0.227877	0.230815	0.231903	0.239349	0.23125	0.236207	0.236181	0.236669	0.232355
GXF-S21	0.253632	0.255316	0.259449	0.251746	0.258601	0.253959	0.252782	0.374592	0.255984	0.250323	0.255742	0.253568	0.249983	0.260402	0.252935	0.221221	0.23177	0.219675	0.227765	0.224989	0.215161	0.229076	0.207293	0.240605	0.250774	0.274526	0.233879	0.232483	0	0.177218	0.23046	0.234598	0.222443	0.219532	0.236214	0.244331	0.219791	0.228711	0.255684	0.276933	0.228661	0.225867	0.232548	0.232419	0.231337	0.224162	0.224908	0.229918	0.232646
GXF-S22	0.256232	0.254726	0.259194	0.253029	0.253376	0.257264	0.2509	0.372733	0.257763	0.250409	0.255453	0.253299	0.250419	0.258475	0.255713	0.226046	0.229652	0.219122	0.2251	0.221072	0.221809	0.226323	0.20627	0.23994	0.248872	0.268185	0.227323	0.230894	0.177218	0	0.222851	0.235019	0.226502	0.219037	0.233215	0.246784	0.218108	0.229839	0.249506	0.268735	0.226324	0.22257	0.228726	0.225794	0.224407	0.22133	0.229672	0.228858	0.226179
GXF-S23	0.253582	0.251863	0.253484	0.248353	0.25251	0.250432	0.244413	0.376032	0.254704	0.244004	0.250864	0.247583	0.243708	0.255443	0.250607	0.223928	0.229794	0.222831	0.203855	0.218941	0.229936	0.225216	0.222742	0.239099	0.246466	0.269584	0.222393	0.230572	0.23046	0.222851	0	0.232898	0.190527	0.216212	0.222407	0.248858	0.22356	0.230632	0.249832	0.26974	0.194511	0.214177	0.213951	0.212481	0.202271	0.211935	0.216623	0.219496	0.211508
GXF-S24	0.256688	0.255289	0.260467	0.254714	0.258995	0.259231	0.256385	0.380041	0.258442	0.250458	0.257476	0.256853	0.25378	0.261936	0.257942	0.233883	0.208774	0.234654	0.229453	0.229379	0.235527	0.238121	0.233694	0.206462	0.192177	0.272509	0.210675	0.236906	0.234598	0.235019	0.232898	0	0.232576	0.233547	0.212877	0.210834	0.237057	0.239112	0.212509	0.272675	0.244864	0.237183	0.23668	0.240531	0.231772	0.237264	0.241025	0.23925	0.238069
GXF-S25	0.253004	0.250312	0.253682	0.250551	0.257585	0.257118	0.252883	0.378515	0.253226	0.246876	0.252468	0.250507	0.249758	0.256935	0.25193	0.220883	0.236628	0.230407	0.225378	0.224004	0.222872	0.232894	0.2253	0.236281	0.256358	0.269123	0.229733	0.232835	0.222443	0.226502	0.190527	0.232576	0	0.223342	0.230817	0.249637	0.189176	0.229431	0.254814	0.268493	0.20108	0.213327	0.229953	0.226	0.212072	0.228107	0.235134	0.225172	0.231618
GXF-S26	0.250505	0.246811	0.253573	0.246794	0.254459	0.251133	0.251045	0.378715	0.251315	0.243891	0.248873	0.249685	0.246189	0.255298	0.249041	0.205622	0.229795	0.213543	0.219499	0.216497	0.227056	0.22389	0.206681	0.23974	0.246319	0.268804	0.229345	0.229781	0.219532	0.219037	0.216212	0.233547	0.223342	0	0.230164	0.246833	0.219402	0.227054	0.250632	0.265722	0.223868	0.224225	0.224081	0.221911	0.223823	0.223928	0.233833	0.224232	0.226015
GXF-S27	0.262026	0.260859	0.265761	0.257535	0.256526	0.25882	0.258592	0.375497	0.261767	0.256226	0.258925	0.260646	0.25458	0.261568	0.259595	0.230892	0.218882	0.228708	0.226473	0.23141	0.230574	0.230604	0.231067	0.224344	0.168767	0.274955	0.218709	0.163996	0.236214	0.233215	0.222407	0.212877	0.230817	0.230164	0	0.212092	0.234858	0.241559	0.232935	0.272871	0.231035	0.231612	0.227281	0.230636	0.227856	0.227369	0.225014	0.23158	0.230638
GXF-S28	0.267896	0.263993	0.265527	0.264267	0.265749	0.26489	0.265822	0.374961	0.260448	0.262411	0.264268	0.26291	0.26123	0.261401	0.264339	0.248331	0.21708	0.249511	0.244568	0.247781	0.24833	0.250947	0.246378	0.19679	0.191122	0.27762	0.220654	0.246144	0.244331	0.246784	0.248858	0.210834	0.249637	0.246833	0.212092	0	0.249252	0.251455	0.193255	0.282725	0.251014	0.248277	0.24778	0.250079	0.248245	0.244942	0.245513	0.247395	0.25307
GXF-S29	0.251752	0.249537	0.251017	0.247964	0.25274	0.252029	0.251811	0.377565	0.25112	0.246769	0.24925	0.24962	0.247338	0.254442	0.249052	0.233502	0.233464	0.231774	0.230372	0.228141	0.230971	0.228364	0.222956	0.239149	0.250495	0.264927	0.235012	0.22885	0.219791	0.218108	0.22356	0.237057	0.189176	0.219402	0.234858	0.249252	0	0.239878	0.247532	0.268024	0.19493	0.223307	0.233004	0.231964	0.230611	0.234832	0.240024	0.234273	0.235163
GXF-S3	0.247521	0.24088	0.247162	0.240769	0.252019	0.247195	0.249322	0.381296	0.249185	0.241788	0.24153	0.243583	0.240822	0.254014	0.242991	0.212485	0.227855	0.239602	0.195301	0.161769	0.162919	0.222272	0.222517	0.245079	0.248561	0.274398	0.231053	0.235867	0.228711	0.229839	0.230632	0.239112	0.229431	0.227054	0.241559	0.251455	0.239878	0	0.257809	0.274202	0.235131	0.236336	0.232901	0.231966	0.232775	0.228709	0.233388	0.205803	0.23605
GXF-S30	0.266326	0.271419	0.26547	0.274612	0.260727	0.267382	0.260301	0.37281	0.265897	0.266563	0.272419	0.270077	0.267718	0.261099	0.278554	0.249459	0.17873	0.250928	0.250461	0.246729	0.249801	0.24889	0.252195	0.16185	0.212687	0.283268	0.179261	0.249527	0.255684	0.249506	0.249832	0.212509	0.254814	0.250632	0.232935	0.193255	0.247532	0.257809	0	0.285419	0.252539	0.253996	0.255112	0.256426	0.251163	0.255751	0.257279	0.256935	0.255676
GXF-S31	0.271975	0.271056	0.274452	0.271113	0.270254	0.269507	0.271201	0.361549	0.26858	0.269401	0.269883	0.273122	0.269507	0.274245	0.269422	0.27552	0.268457	0.270803	0.269513	0.266443	0.269174	0.270968	0.27206	0.278884	0.289631	0.172434	0.274704	0.269818	0.276933	0.268735	0.26974	0.272675	0.268493	0.265722	0.272871	0.282725	0.268024	0.274202	0.285419	0	0.268846	0.265061	0.275111	0.271968	0.275505	0.276057	0.274868	0.273462	0.273856
GXF-S32	0.254567	0.253459	0.257505	0.252384	0.257811	0.254989	0.25596	0.378542	0.25619	0.249427	0.254396	0.255359	0.252007	0.257057	0.253842	0.230022	0.237093	0.228684	0.219878	0.228283	0.228349	0.231028	0.227189	0.242145	0.255746	0.269203	0.233353	0.227877	0.228661	0.226324	0.194511	0.244864	0.20108	0.223868	0.231035	0.251014	0.19493	0.235131	0.252539	0.268846	0	0.223329	0.219068	0.220258	0.224695	0.219225	0.222531	0.226075	0.221437
GXF-S33	0.253771	0.253568	0.258249	0.251097	0.257263	0.255811	0.256774	0.377009	0.259285	0.248837	0.253635	0.255093	0.251885	0.259338	0.254097	0.209348	0.232179	0.220141	0.213524	0.225532	0.224936	0.23143	0.229826	0.242663	0.254117	0.268922	0.225235	0.230815	0.225867	0.22257	0.214177	0.237183	0.213327	0.224225	0.231612	0.248277	0.223307	0.236336	0.253996	0.265061	0.223329	0	0.211091	0.214313	0.186423	0.218549	0.227785	0.230253	0.219532
GXF-S34	0.256103	0.25413	0.257126	0.252598	0.256587	0.253637	0.254098	0.376037	0.256193	0.250531	0.253706	0.253081	0.249481	0.255736	0.253206	0.22296	0.237164	0.224922	0.214479	0.224646	0.224281	0.235566	0.228248	0.241348	0.250049	0.278113	0.22787	0.231903	0.232548	0.228726	0.213951	0.23668	0.229953	0.224081	0.227281	0.24778	0.233004	0.232901	0.255112	0.275111	0.219068	0.211091	0	0.190441	0.210321	0.214026	0.225275	0.213994	0.15136
GXF-S35	0.263143	0.260971	0.262928	0.256986	0.257072	0.25745	0.257971	0.374485	0.263149	0.256212	0.258696	0.259739	0.252861	0.262355	0.257899	0.220813	0.226728	0.224232	0.215545	0.202516	0.222943	0.214657	0.228759	0.241738	0.251923	0.27218	0.224798	0.239349	0.232419	0.225794	0.212481	0.240531	0.226	0.221911	0.230636	0.250079	0.231964	0.231966	0.256426	0.271968	0.220258	0.214313	0.190441	0	0.214526	0.21379	0.222622	0.204447	0.208631
GXF-S36	0.253952	0.254997	0.255244	0.251579	0.255729	0.247743	0.253846	0.37281	0.259672	0.250276	0.251919	0.254429	0.247873	0.257304	0.254746	0.208265	0.235729	0.223819	0.217237	0.223006	0.225197	0.236119	0.233796	0.236036	0.247244	0.274889	0.226311	0.23125	0.231337	0.224407	0.202271	0.231772	0.212072	0.223823	0.227856	0.248245	0.230611	0.232775	0.251163	0.275505	0.224695	0.186423	0.210321	0.214526	0	0.206111	0.217457	0.214806	0.218622
GXF-S37	0.263608	0.26108	0.265852	0.254747	0.260889	0.249858	0.252497	0.374422	0.261373	0.254488	0.255776	0.258377	0.248448	0.264074	0.255184	0.216892	0.219494	0.220811	0.222822	0.2219	0.22744	0.217791	0.227554	0.238101	0.252268	0.279465	0.187601	0.236207	0.224162	0.22133	0.211935	0.237264	0.228107	0.223928	0.227369	0.244942	0.234832	0.228709	0.255751	0.276057	0.219225	0.218549	0.214026	0.21379	0.206111	0	0.137884	0.211794	0.216968
GXF-S38	0.262436	0.262714	0.265556	0.260318	0.264995	0.25519	0.255842	0.371191	0.269145	0.25641	0.261416	0.260886	0.253614	0.263536	0.262372	0.228448	0.232022	0.216313	0.227676	0.229479	0.228676	0.23171	0.230961	0.242064	0.253893	0.278119	0.230787	0.236181	0.224908	0.229672	0.216623	0.241025	0.235134	0.233833	0.225014	0.245513	0.240024	0.233388	0.257279	0.274868	0.222531	0.227785	0.225275	0.222622	0.217457	0.137884	0	0.221955	0.228833
GXF-S39	0.25703	0.257439	0.263924	0.252738	0.259105	0.252444	0.251258	0.376733	0.259679	0.250923	0.255638	0.255563	0.248196	0.260059	0.254903	0.221561	0.218895	0.231384	0.207295	0.186932	0.2225	0.201063	0.225776	0.233243	0.253215	0.276899	0.223978	0.236669	0.229918	0.228858	0.219496	0.23925	0.225172	0.224232	0.23158	0.247395	0.234273	0.205803	0.256935	0.273462	0.226075	0.230253	0.213994	0.204447	0.214806	0.211794	0.221955	0	0.220083
GXF-S4	0.257851	0.258066	0.26191	0.256326	0.255367	0.258014	0.255952	0.378503	0.258604	0.253345	0.259563	0.257872	0.25503	0.260642	0.257327	0.220034	0.234882	0.22589	0.219161	0.224948	0.226063	0.230991	0.228329	0.241155	0.256431	0.277218	0.223409	0.232355	0.232646	0.226179	0.211508	0.238069	0.231618	0.226015	0.230638	0.25307	0.235163	0.23605	0.255676	0.273856	0.221437	0.219532	0.15136	0.208631	0.218622	0.216968	0.228833	0.220083	0
GXF-S40	0.280247	0.280408	0.281254	0.278178	0.278288	0.276611	0.276046	0.357995	0.277013	0.276442	0.277354	0.278965	0.275026	0.282853	0.278107	0.272471	0.269151	0.271789	0.267189	0.271489	0.270401	0.270141	0.271215	0.274194	0.289663	0.193092	0.272048	0.270829	0.271881	0.264886	0.268693	0.275319	0.267893	0.268423	0.271356	0.273494	0.267802	0.280825	0.282521	0.18136	0.269645	0.260179	0.271629	0.268123	0.267583	0.271574	0.269847	0.268929	0.272613
GXF-S41	0.263543	0.265599	0.267036	0.264154	0.262851	0.258342	0.261573	0.375338	0.265772	0.261	0.264193	0.264738	0.258022	0.265555	0.26472	0.231153	0.242251	0.236915	0.237102	0.237514	0.231327	0.24169	0.238151	0.24507	0.254933	0.277429	0.236228	0.238803	0.233914	0.232956	0.235905	0.241248	0.227565	0.233139	0.240603	0.247865	0.233576	0.244647	0.251221	0.279479	0.225396	0.231339	0.229868	0.236578	0.231946	0.232051	0.234338	0.232315	0.238795
GXF-S42	0.25263	0.250308	0.253313	0.247655	0.255846	0.24928	0.250781	0.376924	0.25832	0.247134	0.248699	0.250516	0.245618	0.257351	0.251866	0.224841	0.235578	0.229208	0.226719	0.229124	0.232558	0.233276	0.222338	0.241263	0.252924	0.273017	0.228383	0.230159	0.230076	0.224598	0.224695	0.240207	0.226969	0.223782	0.23267	0.248858	0.224007	0.235872	0.249872	0.271599	0.223271	0.226778	0.2256	0.230047	0.219968	0.223215	0.232329	0.2321	0.230247
GXF-S43	0.260443	0.257799	0.261786	0.256603	0.260614	0.257194	0.261085	0.37959	0.261798	0.256897	0.257896	0.259097	0.256167	0.266667	0.25734	0.2186	0.239553	0.230927	0.217699	0.220044	0.227702	0.232693	0.229417	0.244934	0.252516	0.275533	0.230102	0.235425	0.23229	0.226649	0.208801	0.239005	0.234853	0.219752	0.231194	0.249955	0.232564	0.233886	0.253908	0.275439	0.214858	0.219846	0.160454	0.158238	0.219097	0.218614	0.230732	0.214219	0.184228
GXF-S44	0.260973	0.260252	0.263748	0.258531	0.257849	0.257635	0.254695	0.376923	0.259716	0.254749	0.258465	0.258739	0.253573	0.257477	0.256394	0.22232	0.220637	0.22559	0.214287	0.191354	0.221066	0.202659	0.227748	0.240606	0.254751	0.268731	0.221941	0.236911	0.228279	0.224509	0.221137	0.240408	0.223444	0.222773	0.23793	0.246698	0.221344	0.215458	0.248471	0.268744	0.224259	0.217984	0.230094	0.15328	0.222061	0.218543	0.229796	0.196298	0.228386
GXF-S45	0.253218	0.252097	0.257686	0.248954	0.258929	0.25102	0.251127	0.377268	0.258786	0.247571	0.25214	0.251839	0.246386	0.258306	0.251968	0.22966	0.240276	0.21583	0.227601	0.227377	0.226452	0.230977	0.190124	0.242474	0.252032	0.271648	0.230338	0.231974	0.199834	0.213584	0.2224	0.23474	0.223205	0.212513	0.233175	0.247968	0.222529	0.232844	0.248822	0.272005	0.222244	0.218656	0.215707	0.22182	0.225036	0.229199	0.23056	0.23228	0.223662
GXF-S5	0.260102	0.259788	0.263571	0.25754	0.259714	0.257727	0.257667	0.380172	0.258564	0.255556	0.261621	0.260021	0.255851	0.263428	0.262131	0.243696	0.238919	0.25425	0.249818	0.246726	0.243601	0.246575	0.24646	0.238618	0.247477	0.279206	0.243962	0.244992	0.245736	0.249783	0.246275	0.240562	0.249348	0.245579	0.248404	0.245722	0.244827	0.237917	0.240362	0.281277	0.249064	0.252628	0.253886	0.255321	0.251943	0.256634	0.261232	0.24988	0.249512
GXF-S6	0.265317	0.266366	0.2661	0.264262	0.266678	0.261226	0.267266	0.375791	0.269349	0.265904	0.266042	0.268757	0.264483	0.267936	0.271585	0.249795	0.230145	0.246131	0.246665	0.245394	0.246885	0.250313	0.250848	0.216869	0.200635	0.279596	0.225473	0.244594	0.244133	0.24446	0.242857	0.209448	0.243903	0.24381	0.206936	0.187312	0.244007	0.253244	0.209927	0.277074	0.245066	0.244935	0.242487	0.245795	0.244354	0.245117	0.249027	0.245267	0.243971
GXF-S7	0.250734	0.247962	0.255166	0.247168	0.258692	0.250677	0.25443	0.382641	0.251876	0.246014	0.248796	0.251329	0.246679	0.25467	0.248645	0.228136	0.174619	0.229049	0.191797	0.154248	0.231093	0.228686	0.22758	0.182587	0.22416	0.274889	0.189063	0.236793	0.232386	0.229483	0.22546	0.207001	0.229898	0.225068	0.219993	0.211431	0.234098	0.189033	0.175779	0.270374	0.238552	0.233292	0.230965	0.229546	0.228575	0.228419	0.234912	0.216391	0.231846
GXF-S8	0.273641	0.273033	0.274605	0.26949	0.266942	0.266874	0.271096	0.361821	0.269633	0.268464	0.268451	0.272355	0.266962	0.273609	0.268652	0.261453	0.267925	0.26643	0.262069	0.266392	0.260258	0.264575	0.265289	0.271215	0.284553	0.177523	0.265768	0.265537	0.26536	0.261593	0.261651	0.265012	0.261974	0.264831	0.262097	0.273023	0.264291	0.273228	0.28235	0.174305	0.261591	0.260574	0.268148	0.26608	0.264372	0.268533	0.266314	0.263745	0.267465
GXF-S9	0.256735	0.251549	0.255646	0.24888	0.253527	0.253185	0.256623	0.381298	0.254383	0.249397	0.250032	0.253036	0.249413	0.258744	0.251146	0.225506	0.191256	0.235961	0.235441	0.235669	0.231051	0.237906	0.234676	0.192821	0.2247	0.273534	0.189277	0.238099	0.24184	0.236261	0.232545	0.220293	0.231728	0.231596	0.233428	0.218733	0.233329	0.230694	0.180425	0.274096	0.238137	0.164748	0.232587	0.234095	0.223301	0.232108	0.242602	0.240291	0.235391
GXG2-S1	0.255083	0.252172	0.258893	0.249762	0.261942	0.255394	0.255344	0.385392	0.253632	0.248046	0.253395	0.251706	0.25048	0.2606	0.250712	0.245413	0.227742	0.248982	0.248613	0.243449	0.24576	0.241785	0.24086	0.222144	0.248345	0.283459	0.236891	0.245598	0.241778	0.248823	0.245438	0.233624	0.24393	0.236767	0.24418	0.23628	0.243745	0.237584	0.243595	0.277856	0.246264	0.24548	0.253215	0.251915	0.24067	0.249292	0.252588	0.243229	0.250866
GXG2-S10	0.253065	0.247067	0.250616	0.247567	0.25318	0.251082	0.25177	0.38538	0.250173	0.24703	0.248014	0.245791	0.246535	0.256087	0.247397	0.247375	0.236679	0.250485	0.248582	0.245585	0.245315	0.244903	0.238549	0.227515	0.246116	0.278244	0.240397	0.241408	0.237268	0.243419	0.244404	0.237663	0.246317	0.241191	0.250504	0.24153	0.242155	0.234427	0.245918	0.280626	0.245924	0.252754	0.25138	0.252011	0.24799	0.249531	0.252567	0.247122	0.251138
GXG2-S11	0.37241	0.375774	0.371081	0.377731	0.367304	0.370412	0.36855	0.118742	0.372588	0.374813	0.374743	0.376295	0.37221	0.369213	0.379799	0.37438	0.369567	0.368901	0.368547	0.369102	0.371101	0.366	0.369253	0.371742	0.372932	0.354746	0.37161	0.366969	0.370289	0.367058	0.369247	0.373715	0.369925	0.373028	0.369771	0.368931	0.370262	0.37445	0.368352	0.356342	0.370049	0.370006	0.370587	0.369539	0.367998	0.369333	0.366087	0.369826	0.371728
GXG2-S12	0.255643	0.25069	0.253485	0.248681	0.256419	0.253483	0.25529	0.384029	0.249776	0.249232	0.249321	0.250038	0.248708	0.256743	0.246903	0.251466	0.237742	0.259318	0.253714	0.248911	0.248555	0.250154	0.237244	0.231596	0.248207	0.28245	0.24467	0.245521	0.247589	0.249193	0.251176	0.238991	0.247674	0.243788	0.250361	0.231744	0.250055	0.239154	0.242056	0.281552	0.248921	0.249731	0.255652	0.257463	0.250836	0.259343	0.254366	0.248506	0.25662
GXG2-S13	0.253442	0.248795	0.254144	0.248239	0.253361	0.252559	0.251566	0.383477	0.248959	0.246637	0.250561	0.249882	0.246044	0.254298	0.247833	0.244632	0.226215	0.2521	0.25047	0.247313	0.243891	0.245535	0.239334	0.210179	0.197213	0.28111	0.227366	0.246374	0.241825	0.242247	0.243612	0.212166	0.251992	0.243575	0.221311	0.208084	0.242314	0.23581	0.226211	0.277346	0.253014	0.253913	0.248733	0.255762	0.246014	0.249567	0.250652	0.244236	0.247953
GXG2-S14	0.260908	0.261012	0.266762	0.25794	0.261994	0.260393	0.258015	0.382896	0.262222	0.255871	0.260858	0.260284	0.255287	0.265325	0.25795	0.233082	0.235039	0.24349	0.242913	0.240466	0.22979	0.242229	0.238207	0.221782	0.256285	0.280566	0.23254	0.241657	0.231051	0.235222	0.239749	0.23058	0.233477	0.234672	0.236273	0.235408	0.24256	0.243057	0.244399	0.277847	0.240915	0.23579	0.241398	0.240809	0.231757	0.23997	0.239304	0.234288	0.240962
GXG2-S15	0.251295	0.244367	0.248293	0.244563	0.250411	0.248178	0.248105	0.38341	0.249195	0.243202	0.244588	0.244248	0.243992	0.254121	0.246351	0.254305	0.238559	0.256021	0.25427	0.247391	0.253002	0.24629	0.245525	0.231994	0.243397	0.280268	0.244091	0.245679	0.248327	0.250306	0.251052	0.231969	0.254793	0.247157	0.253962	0.24002	0.249245	0.23692	0.245153	0.277984	0.251241	0.253914	0.259646	0.260557	0.247692	0.256919	0.256476	0.250616	0.259994
GXG2-S16	0.253083	0.24906	0.254471	0.247699	0.253391	0.252723	0.251666	0.384831	0.251596	0.246914	0.24992	0.250123	0.245993	0.255744	0.248903	0.244606	0.219315	0.255067	0.247838	0.246748	0.242942	0.247906	0.238506	0.199207	0.223818	0.282079	0.227779	0.241184	0.245543	0.245365	0.247239	0.219402	0.245255	0.242537	0.230727	0.220689	0.245273	0.234439	0.223461	0.280264	0.25272	0.248813	0.250433	0.254295	0.244162	0.250263	0.251949	0.24442	0.248692
GXG2-S17	0.254224	0.252748	0.258694	0.252189	0.254438	0.253839	0.252366	0.380453	0.250358	0.249714	0.255141	0.253959	0.249888	0.253931	0.252275	0.239554	0.217609	0.244781	0.241547	0.23801	0.239098	0.240651	0.233954	0.196497	0.206767	0.274828	0.225986	0.237243	0.237327	0.239071	0.237555	0.204391	0.242125	0.237669	0.218612	0.208047	0.2404	0.235233	0.225169	0.276204	0.24404	0.245041	0.243384	0.246492	0.236775	0.244265	0.248622	0.232619	0.244604
GXG2-S18	0.254379	0.250717	0.253724	0.250157	0.256835	0.254218	0.255203	0.385281	0.249954	0.249139	0.249235	0.249964	0.249769	0.256875	0.247887	0.251849	0.234142	0.257943	0.253738	0.250284	0.249718	0.249478	0.242476	0.224778	0.244604	0.280701	0.242405	0.248197	0.247984	0.251619	0.250412	0.241717	0.251864	0.244771	0.248452	0.230706	0.246351	0.238586	0.24049	0.279638	0.246691	0.255604	0.258128	0.25973	0.248868	0.257045	0.251749	0.246636	0.258662
GXG2-S19	0.254227	0.249918	0.252767	0.250877	0.252725	0.254295	0.251705	0.382828	0.251649	0.248124	0.249832	0.250013	0.249192	0.254561	0.250312	0.249926	0.2253	0.251362	0.248949	0.243564	0.243944	0.242044	0.238735	0.215032	0.245164	0.280442	0.234973	0.245038	0.246346	0.250269	0.247988	0.237409	0.246939	0.240737	0.246293	0.229039	0.245999	0.233827	0.234032	0.278761	0.244682	0.247496	0.255068	0.253563	0.245446	0.253168	0.249722	0.23827	0.251921
GXG2-S2	0.255449	0.251545	0.254085	0.251231	0.256393	0.254805	0.257814	0.384522	0.251133	0.251128	0.251259	0.251833	0.251917	0.261257	0.248386	0.2471	0.236452	0.246549	0.246915	0.24364	0.240027	0.246825	0.236007	0.225429	0.244222	0.278993	0.239099	0.239466	0.238695	0.24135	0.246666	0.233359	0.244719	0.240728	0.238166	0.237534	0.242313	0.232734	0.24781	0.278391	0.242899	0.244383	0.251335	0.245912	0.240902	0.249183	0.248057	0.242368	0.252846
GXG2-S20	0.253448	0.250417	0.254882	0.250992	0.256085	0.257254	0.253722	0.383044	0.250579	0.248617	0.251953	0.251543	0.252046	0.258289	0.251124	0.253314	0.237533	0.253919	0.250179	0.242769	0.244078	0.244001	0.24178	0.229285	0.247478	0.280888	0.245155	0.243683	0.246774	0.248891	0.253509	0.232669	0.250956	0.24104	0.247485	0.232964	0.248066	0.2356	0.241878	0.279685	0.248216	0.248072	0.251724	0.256813	0.242954	0.256861	0.252517	0.24535	0.252759
GXG2-S21	0.255391	0.248636	0.251197	0.249486	0.256364	0.254563	0.254883	0.382869	0.250655	0.248045	0.24964	0.248703	0.24987	0.25747	0.249813	0.257373	0.242525	0.262895	0.258768	0.251136	0.25694	0.250516	0.245805	0.232445	0.245592	0.283072	0.249864	0.253887	0.247429	0.253367	0.256656	0.241232	0.252981	0.245996	0.255273	0.245367	0.250032	0.241814	0.249253	0.283495	0.25123	0.256045	0.260605	0.261395	0.251237	0.260129	0.259181	0.253663	0.261835
GXG2-S22	0.255553	0.253366	0.257609	0.252192	0.256785	0.255601	0.255987	0.383953	0.251913	0.251307	0.253073	0.254921	0.252642	0.25827	0.251379	0.242289	0.227373	0.244115	0.241471	0.238363	0.236362	0.23817	0.233403	0.214244	0.244083	0.280595	0.230366	0.240826	0.236502	0.239884	0.244166	0.225631	0.241068	0.237671	0.236534	0.232008	0.238085	0.23285	0.23857	0.277409	0.238678	0.238304	0.245403	0.244665	0.232803	0.243841	0.244522	0.228925	0.244127
GXG2-S23	0.257975	0.257052	0.255631	0.257023	0.257875	0.257954	0.252366	0.380079	0.255869	0.25262	0.256787	0.254513	0.254473	0.257816	0.257903	0.25031	0.237168	0.251648	0.248328	0.244535	0.244328	0.242496	0.245172	0.233079	0.250133	0.277578	0.249604	0.245379	0.243967	0.245858	0.249073	0.238521	0.248914	0.240336	0.247614	0.245579	0.246019	0.247826	0.244445	0.27966	0.246103	0.245089	0.253556	0.249745	0.243286	0.257488	0.251891	0.252917	0.253691
GXG2-S24	0.254001	0.249465	0.251289	0.248941	0.254917	0.25171	0.249593	0.38319	0.249641	0.246967	0.249335	0.24826	0.248063	0.25312	0.247848	0.245228	0.22814	0.245101	0.245118	0.239784	0.238686	0.241092	0.23874	0.228939	0.24269	0.278241	0.235661	0.240911	0.236844	0.240938	0.242742	0.227823	0.240664	0.237941	0.240597	0.242848	0.24344	0.237617	0.241472	0.270505	0.242437	0.241865	0.251242	0.245281	0.240701	0.246513	0.246177	0.242786	0.250763
GXG3-C1	0.261863	0.2552	0.256554	0.255401	0.2604	0.258374	0.257275	0.378858	0.256378	0.254868	0.254674	0.255479	0.252671	0.256049	0.255383	0.238135	0.238519	0.241592	0.235779	0.237404	0.24088	0.244497	0.233552	0.24356	0.25128	0.275404	0.240805	0.239958	0.240813	0.241608	0.240737	0.241958	0.238057	0.239261	0.239715	0.249036	0.243586	0.236607	0.252826	0.275399	0.23968	0.237561	0.239058	0.24462	0.241253	0.245007	0.24462	0.241901	0.241409
GXG3-C2	0.256497	0.249466	0.251375	0.250943	0.255348	0.252824	0.254638	0.379416	0.255087	0.25038	0.248325	0.25031	0.247921	0.257464	0.251159	0.241451	0.238803	0.245194	0.240022	0.240975	0.243939	0.242946	0.240757	0.243633	0.249634	0.272961	0.241531	0.2406	0.245083	0.242973	0.236312	0.240929	0.238555	0.237535	0.243471	0.247413	0.246177	0.234847	0.250416	0.268117	0.241985	0.241787	0.245001	0.246735	0.245704	0.247434	0.250942	0.243121	0.246577
GXG3-C3	0.26352	0.262122	0.263126	0.262746	0.261922	0.259609	0.256208	0.373852	0.26658	0.258593	0.262235	0.261789	0.256085	0.263556	0.266937	0.239285	0.2376	0.239425	0.237215	0.237257	0.237439	0.240523	0.241731	0.240732	0.255554	0.27342	0.23505	0.242329	0.240367	0.236486	0.234565	0.238653	0.236699	0.237963	0.236913	0.25106	0.244611	0.245538	0.249048	0.267817	0.235976	0.238431	0.24052	0.240794	0.236691	0.239941	0.243111	0.238233	0.236542
GXG3-C4	0.261696	0.2585	0.259306	0.259637	0.258175	0.257251	0.253442	0.374986	0.256013	0.256725	0.258565	0.258099	0.253348	0.258488	0.258074	0.238097	0.235168	0.241778	0.23678	0.234283	0.24413	0.239663	0.236672	0.241834	0.256495	0.27513	0.238453	0.239372	0.240356	0.239782	0.234503	0.237238	0.233216	0.235518	0.239145	0.247477	0.239673	0.243843	0.248982	0.268222	0.240174	0.240175	0.244037	0.245352	0.239395	0.242372	0.243821	0.243723	0.239045
GXG3-C5	0.265362	0.261237	0.266197	0.261943	0.262664	0.262603	0.261015	0.377162	0.262768	0.258838	0.262018	0.262418	0.255975	0.263534	0.262769	0.236213	0.239708	0.239632	0.235612	0.235814	0.239855	0.24074	0.234869	0.243273	0.255948	0.277999	0.23634	0.241686	0.237202	0.234525	0.232614	0.243204	0.232634	0.236824	0.235426	0.250556	0.238408	0.240983	0.252632	0.271444	0.235822	0.234368	0.234945	0.236638	0.235428	0.239167	0.238313	0.234139	0.234861
GXG2-S3	0.254152	0.251008	0.257137	0.251804	0.25672	0.259116	0.259702	0.384157	0.249772	0.250278	0.252865	0.253716	0.254125	0.254824	0.249091	0.248232	0.233069	0.25299	0.250595	0.251528	0.243811	0.248451	0.238618	0.211715	0.203104	0.282609	0.237901	0.247294	0.248516	0.246821	0.248549	0.222032	0.252562	0.244079	0.219715	0.212331	0.249699	0.236914	0.235225	0.281644	0.248181	0.251083	0.248807	0.253564	0.246291	0.251482	0.252987	0.244694	0.253228
GXG3-C6	0.26654	0.264073	0.264666	0.264548	0.261857	0.260671	0.259912	0.373756	0.266724	0.262847	0.263123	0.265048	0.258939	0.260904	0.267119	0.240425	0.239976	0.23906	0.24036	0.239779	0.238978	0.241586	0.241801	0.242942	0.255639	0.271662	0.235067	0.240765	0.239007	0.2399	0.235052	0.242566	0.23457	0.241425	0.233855	0.253484	0.242313	0.244898	0.25346	0.265438	0.238451	0.239998	0.239594	0.244919	0.239301	0.240753	0.242338	0.238441	0.236269
GXG3-C7	0.260044	0.255121	0.255288	0.255783	0.258346	0.251852	0.252703	0.377767	0.255692	0.254244	0.253502	0.255087	0.248801	0.257038	0.257792	0.24793	0.243062	0.247911	0.245962	0.241147	0.249299	0.242831	0.240371	0.250064	0.249482	0.272652	0.246205	0.243804	0.246299	0.243758	0.24197	0.247165	0.24727	0.242402	0.245683	0.252573	0.247685	0.240266	0.257883	0.27192	0.250266	0.250926	0.248335	0.25028	0.248525	0.24877	0.250973	0.242706	0.245372
GXG3-C8	0.266054	0.262877	0.263658	0.260456	0.261644	0.258782	0.260429	0.377924	0.265414	0.259068	0.25993	0.261438	0.254861	0.2632	0.261777	0.236422	0.238033	0.235769	0.235698	0.237298	0.236448	0.241224	0.233691	0.239707	0.25339	0.275376	0.236016	0.241412	0.237874	0.233385	0.233957	0.237756	0.233482	0.236804	0.234709	0.248257	0.236583	0.245025	0.250923	0.269626	0.234999	0.228425	0.23693	0.237557	0.234325	0.239232	0.240378	0.236949	0.236967
GXG1-S1	0.260361	0.264174	0.268533	0.261469	0.261495	0.262061	0.262667	0.381975	0.264956	0.258673	0.265572	0.266212	0.259951	0.265442	0.265029	0.229923	0.232973	0.239372	0.236416	0.235658	0.235863	0.235352	0.235326	0.227217	0.251039	0.276146	0.230449	0.239174	0.229197	0.234705	0.230589	0.227915	0.230323	0.232616	0.236712	0.23943	0.227619	0.24344	0.244528	0.278107	0.233959	0.231437	0.235905	0.237774	0.23308	0.238375	0.241122	0.234812	0.236594
GXG1-S2	0.255316	0.2605	0.263972	0.257844	0.262071	0.257423	0.257664	0.379287	0.262025	0.255501	0.262416	0.262906	0.25663	0.26278	0.263678	0.246578	0.238472	0.250546	0.244285	0.241559	0.244312	0.245985	0.244027	0.237186	0.250587	0.280799	0.238442	0.247054	0.23738	0.244431	0.239176	0.224061	0.245509	0.242234	0.249798	0.245728	0.243049	0.242969	0.243259	0.276961	0.246009	0.246683	0.245406	0.250549	0.238891	0.24457	0.248172	0.243382	0.248097
GXG1-S3	0.257087	0.255979	0.261733	0.253112	0.256329	0.254351	0.254675	0.380608	0.259185	0.252772	0.255192	0.25816	0.250486	0.253795	0.255353	0.22113	0.232138	0.234698	0.233836	0.230306	0.219648	0.236603	0.229584	0.232637	0.249198	0.275065	0.226197	0.240735	0.224759	0.225723	0.228447	0.224465	0.231851	0.231391	0.234568	0.244719	0.237036	0.23479	0.243299	0.273646	0.230098	0.232995	0.231285	0.233298	0.230046	0.233875	0.237618	0.228177	0.22836
GXG1-S4	0.259234	0.260813	0.267062	0.259781	0.264977	0.264466	0.260471	0.381494	0.264668	0.256477	0.264001	0.263127	0.258022	0.268915	0.264498	0.226619	0.235274	0.244661	0.236913	0.233781	0.232358	0.238224	0.241335	0.232125	0.258243	0.277886	0.233351	0.243193	0.232965	0.236472	0.241763	0.233878	0.236674	0.238369	0.240035	0.245751	0.236167	0.239937	0.250391	0.277163	0.239851	0.23899	0.239569	0.239341	0.239514	0.240939	0.240865	0.226287	0.234611
GXG1-S5	0.242228	0.23792	0.247487	0.23372	0.174863	0.240877	0.236016	0.373549	0.24053	0.231682	0.239318	0.237131	0.232357	0.245577	0.23678	0.23661	0.241316	0.243401	0.244638	0.245503	0.238155	0.240815	0.241398	0.2465	0.262949	0.264848	0.238708	0.245088	0.238278	0.239661	0.237058	0.245804	0.238933	0.240827	0.242174	0.255673	0.238997	0.249994	0.259437	0.263024	0.238299	0.236889	0.239609	0.244319	0.236402	0.238974	0.241925	0.23865	0.237778
GXG3-C9	0.261231	0.258925	0.262041	0.25558	0.254858	0.256296	0.25468	0.374401	0.261457	0.254919	0.257254	0.258383	0.251134	0.257579	0.2593	0.231362	0.234837	0.233116	0.235047	0.233328	0.236665	0.235835	0.231813	0.237078	0.253514	0.275175	0.231143	0.240424	0.233931	0.233435	0.229229	0.236603	0.230267	0.231943	0.232408	0.250325	0.238282	0.237977	0.248395	0.270841	0.233246	0.233769	0.23278	0.23377	0.232643	0.235353	0.237693	0.229195	0.233846
GXG3-C10	0.263423	0.258679	0.261837	0.257749	0.260797	0.257061	0.25848	0.376258	0.261507	0.256421	0.257865	0.25845	0.251902	0.259877	0.259521	0.230337	0.236302	0.238019	0.234984	0.233776	0.234987	0.238256	0.233069	0.238378	0.253765	0.277467	0.232633	0.239906	0.234945	0.231048	0.228662	0.2382	0.230461	0.234914	0.233698	0.246997	0.238099	0.239839	0.25015	0.27169	0.232237	0.229132	0.23393	0.233235	0.232111	0.23613	0.238065	0.231224	0.23237
GXG2-S4	0.25982	0.253918	0.25832	0.252229	0.256492	0.255568	0.257839	0.383742	0.251793	0.253262	0.253161	0.253796	0.252027	0.260775	0.250305	0.250249	0.230385	0.251074	0.249339	0.247404	0.244305	0.245142	0.235699	0.217386	0.24581	0.28289	0.242259	0.243938	0.243421	0.246208	0.249012	0.235249	0.247767	0.242911	0.243655	0.224274	0.245475	0.23605	0.240328	0.281943	0.249508	0.250377	0.251045	0.252751	0.247031	0.251672	0.251135	0.242944	0.248345
GXG3-C11	0.265047	0.260382	0.261225	0.259403	0.259648	0.260293	0.25545	0.376801	0.259158	0.257238	0.259403	0.258746	0.254045	0.26039	0.260251	0.233815	0.238097	0.238631	0.235131	0.236339	0.23681	0.241526	0.236471	0.240406	0.254757	0.272496	0.234358	0.243186	0.237198	0.235603	0.233233	0.239114	0.229846	0.233306	0.236821	0.252612	0.2403	0.239361	0.251245	0.26884	0.237241	0.235858	0.236673	0.238467	0.237503	0.24003	0.23947	0.235275	0.235475
GXG1-S6	0.239803	0.232302	0.240233	0.230753	0.204485	0.239637	0.233449	0.376929	0.23798	0.22893	0.228969	0.232001	0.229754	0.248658	0.231915	0.248087	0.247842	0.245822	0.248174	0.24779	0.243982	0.24631	0.24147	0.250711	0.262664	0.266323	0.244479	0.246864	0.24555	0.241346	0.240224	0.249996	0.243407	0.245873	0.246604	0.260227	0.248434	0.245185	0.266663	0.261617	0.241501	0.240454	0.244296	0.24725	0.240829	0.242598	0.247329	0.243307	0.245542
GXG1-S7	0.261241	0.26572	0.269839	0.266218	0.263937	0.266883	0.260556	0.378646	0.268463	0.260292	0.268033	0.267892	0.263594	0.264713	0.270476	0.23229	0.238486	0.240871	0.237422	0.242487	0.228466	0.236676	0.237142	0.233119	0.252361	0.277274	0.233595	0.24001	0.237388	0.232893	0.235003	0.230878	0.235072	0.238524	0.236657	0.2419	0.235735	0.244005	0.247469	0.274816	0.230562	0.232336	0.232881	0.239758	0.232548	0.23888	0.2427	0.234161	0.236714
GXG1-S8	0.228668	0.226284	0.236986	0.224914	0.240209	0.228146	0.233298	0.37579	0.240961	0.225628	0.227014	0.229546	0.223943	0.232686	0.228522	0.246228	0.244806	0.244969	0.243025	0.24732	0.244822	0.243904	0.244482	0.247945	0.264404	0.270883	0.24186	0.248759	0.239719	0.243381	0.241575	0.245903	0.239457	0.239132	0.245065	0.258629	0.241333	0.251645	0.262661	0.266409	0.240558	0.237104	0.240083	0.24897	0.244227	0.242406	0.248889	0.24464	0.242708
GXG1-S9	0.236704	0.227626	0.232298	0.228937	0.174913	0.237183	0.230017	0.378651	0.236322	0.224901	0.229813	0.223989	0.226343	0.235212	0.229765	0.24384	0.24692	0.252647	0.246772	0.245638	0.248209	0.245588	0.23906	0.255382	0.261107	0.265336	0.247744	0.247395	0.243788	0.246568	0.244937	0.251509	0.246285	0.241544	0.250958	0.25541	0.24379	0.242214	0.264722	0.263736	0.247265	0.244796	0.247319	0.253787	0.246102	0.249248	0.255567	0.245665	0.244027
GXG1-S10	0.262537	0.256338	0.260812	0.25707	0.257887	0.25998	0.259343	0.38039	0.260191	0.257115	0.257273	0.25719	0.256675	0.260477	0.259279	0.223994	0.221883	0.233433	0.236798	0.237264	0.225616	0.238172	0.235977	0.213325	0.250031	0.274773	0.224215	0.2429	0.238267	0.240604	0.232625	0.221954	0.235861	0.2282	0.233367	0.238551	0.236484	0.236875	0.233793	0.271731	0.233433	0.234907	0.237492	0.237144	0.230778	0.232938	0.232162	0.23352	0.237222
GXG1-S11	0.250119	0.248239	0.252601	0.245914	0.245324	0.247882	0.250818	0.371107	0.231275	0.247183	0.247897	0.251174	0.247748	0.252159	0.238799	0.25562	0.25648	0.261671	0.25542	0.253211	0.256944	0.256359	0.257092	0.263538	0.267303	0.277634	0.258041	0.256924	0.255136	0.256174	0.25331	0.257982	0.252643	0.24886	0.261592	0.269112	0.251606	0.256839	0.265974	0.265929	0.248361	0.253924	0.251847	0.257492	0.254398	0.258629	0.263952	0.253914	0.256283
GXG1-S12	0.265717	0.261666	0.265319	0.261125	0.260406	0.263422	0.261767	0.377931	0.260655	0.259968	0.261627	0.261738	0.258655	0.263528	0.262027	0.229884	0.220201	0.233406	0.233227	0.231906	0.232234	0.235457	0.236986	0.223516	0.252438	0.27448	0.222416	0.237526	0.23429	0.233323	0.235462	0.224297	0.232314	0.235974	0.231767	0.232139	0.235557	0.241064	0.228363	0.271621	0.233998	0.237911	0.235888	0.238618	0.231474	0.24067	0.240125	0.234726	0.238033
GXG1-S13	0.263774	0.26123	0.263835	0.260713	0.261768	0.260079	0.263682	0.381247	0.263201	0.259697	0.260667	0.26302	0.259568	0.260147	0.261528	0.232189	0.212294	0.23466	0.232945	0.235195	0.230054	0.237124	0.231928	0.21584	0.242738	0.278171	0.215065	0.240131	0.234504	0.237113	0.234894	0.215173	0.23662	0.230586	0.22884	0.227272	0.23493	0.238046	0.220223	0.274171	0.235392	0.232684	0.235878	0.235322	0.229266	0.232355	0.234775	0.228246	0.234867
GXG1-S14	0.262659	0.268011	0.272152	0.264266	0.266378	0.267263	0.266122	0.381311	0.266791	0.262318	0.269598	0.270605	0.26518	0.26495	0.26951	0.227071	0.226965	0.23945	0.240896	0.239707	0.231376	0.23827	0.242061	0.226134	0.256237	0.280257	0.225292	0.242583	0.238083	0.23918	0.238292	0.222294	0.236191	0.23694	0.236068	0.237777	0.236835	0.244031	0.232696	0.27439	0.239312	0.236276	0.240495	0.243075	0.23805	0.245156	0.245039	0.238606	0.241295
GXG2-S5	0.253556	0.249019	0.253898	0.247688	0.256505	0.251444	0.25337	0.381339	0.252503	0.247465	0.248925	0.24934	0.247669	0.255077	0.247291	0.245167	0.230161	0.248871	0.246228	0.242258	0.242113	0.242072	0.240267	0.21847	0.24436	0.278009	0.239289	0.242919	0.241339	0.247725	0.243785	0.225996	0.242703	0.241631	0.239545	0.231728	0.24634	0.23646	0.242357	0.275592	0.24705	0.246258	0.251742	0.248039	0.239276	0.24902	0.248171	0.242587	0.249103
GXG1-S15	0.237041	0.232034	0.239988	0.229566	0.171878	0.238345	0.231659	0.375574	0.236221	0.227958	0.234252	0.230332	0.229931	0.237702	0.232819	0.240814	0.241453	0.242412	0.240183	0.235893	0.239763	0.238043	0.239642	0.248862	0.263794	0.267397	0.239787	0.246376	0.239854	0.240187	0.241475	0.247788	0.243291	0.236451	0.244785	0.259985	0.239898	0.245741	0.259974	0.261925	0.243379	0.239841	0.241847	0.244502	0.241579	0.243632	0.246413	0.24123	0.238831
GXG1-S16	0.257486	0.25802	0.26254	0.255694	0.259405	0.255638	0.259523	0.37974	0.257804	0.254462	0.259702	0.260536	0.25427	0.261347	0.259285	0.228042	0.229358	0.243409	0.236652	0.234673	0.226663	0.233659	0.234936	0.220853	0.257541	0.273652	0.231889	0.237605	0.232071	0.234304	0.23203	0.22554	0.228465	0.23555	0.235469	0.240271	0.233215	0.237451	0.239784	0.27096	0.234409	0.233258	0.237051	0.239704	0.239734	0.239097	0.238247	0.229675	0.235172
GXG1-S17	0.232266	0.225018	0.232188	0.229652	0.233125	0.242682	0.232607	0.37754	0.236874	0.225665	0.229546	0.224697	0.232096	0.23663	0.231721	0.240653	0.244865	0.245875	0.242595	0.243354	0.238703	0.242687	0.241819	0.249195	0.268861	0.267084	0.242874	0.245507	0.243271	0.235835	0.240962	0.245502	0.2401	0.240071	0.246468	0.260998	0.23733	0.247871	0.264927	0.260881	0.243422	0.23785	0.236039	0.242665	0.240668	0.243347	0.252299	0.242424	0.239999
GXG1-S18	0.262808	0.264311	0.266687	0.263489	0.25999	0.266506	0.262147	0.381363	0.265132	0.261481	0.266512	0.266128	0.263374	0.261969	0.267509	0.228481	0.220509	0.238497	0.242119	0.239283	0.230282	0.240628	0.236362	0.216782	0.24333	0.276438	0.223289	0.241569	0.236447	0.23895	0.239347	0.216635	0.23842	0.235978	0.23219	0.233638	0.238113	0.240744	0.222978	0.277821	0.239203	0.239903	0.238503	0.243611	0.23687	0.242458	0.244547	0.234949	0.236579
GXG1-S19	0.258429	0.25844	0.264	0.256678	0.256147	0.259587	0.255493	0.380037	0.257766	0.254478	0.261504	0.259162	0.253445	0.261558	0.260135	0.219577	0.228713	0.237872	0.23217	0.232386	0.221753	0.235297	0.235677	0.221494	0.250745	0.273902	0.228307	0.238331	0.231441	0.230285	0.235311	0.229278	0.229967	0.230335	0.234323	0.245419	0.231429	0.231055	0.242411	0.274181	0.23068	0.232122	0.231138	0.237125	0.233351	0.235896	0.239351	0.223842	0.230573
GXG1-S20	0.260827	0.262195	0.266368	0.258456	0.258251	0.259249	0.259554	0.377756	0.265266	0.258492	0.263716	0.265481	0.259603	0.261495	0.265279	0.227688	0.225258	0.237392	0.236938	0.239621	0.230505	0.237981	0.234676	0.216939	0.246937	0.278909	0.218745	0.242202	0.239234	0.23882	0.233242	0.210523	0.238072	0.234666	0.233497	0.235242	0.241394	0.242624	0.227611	0.276015	0.242923	0.237442	0.239357	0.239352	0.235492	0.236248	0.240074	0.232562	0.233856
GXG1-S21	0.253874	0.253378	0.257372	0.250641	0.260229	0.25605	0.254845	0.383416	0.253696	0.24993	0.253032	0.253465	0.251911	0.2571	0.25244	0.217544	0.224491	0.241681	0.235655	0.23448	0.224714	0.237196	0.233635	0.230707	0.246013	0.273587	0.221677	0.237153	0.229455	0.233421	0.23561	0.221134	0.238404	0.229179	0.241382	0.237761	0.227144	0.231173	0.231729	0.275651	0.235614	0.232175	0.23932	0.237516	0.237588	0.237437	0.242536	0.233858	0.235863
GXG1-S22	0.26029	0.25881	0.261929	0.258579	0.260246	0.256959	0.258298	0.382751	0.259816	0.256428	0.25779	0.260277	0.254877	0.261595	0.260198	0.245985	0.250815	0.24409	0.248682	0.24261	0.248908	0.248923	0.242118	0.248559	0.249905	0.280449	0.247263	0.25153	0.246697	0.248839	0.242316	0.230511	0.250028	0.244568	0.250776	0.241791	0.249434	0.234136	0.256842	0.284603	0.252	0.247045	0.248012	0.256079	0.246137	0.246772	0.248572	0.242622	0.246882
GXG1-S23	0.260831	0.260766	0.263462	0.258272	0.260746	0.255903	0.262404	0.379307	0.260717	0.258849	0.260837	0.263329	0.257127	0.259425	0.260804	0.238134	0.242298	0.250385	0.252956	0.247174	0.243308	0.250064	0.249058	0.24793	0.248076	0.281432	0.238391	0.247334	0.242569	0.248565	0.24737	0.240832	0.249961	0.244206	0.251409	0.250022	0.244558	0.242359	0.244143	0.280537	0.247129	0.250498	0.251671	0.25425	0.249112	0.24877	0.250922	0.246462	0.249573
GXG1-S24	0.248178	0.249669	0.25515	0.243885	0.252785	0.248704	0.250877	0.374708	0.245748	0.245029	0.248982	0.251604	0.246381	0.259284	0.247577	0.240407	0.249253	0.246121	0.24538	0.247586	0.241608	0.246602	0.244064	0.247822	0.270808	0.268783	0.243691	0.250719	0.24357	0.239696	0.237346	0.250587	0.239377	0.242913	0.251575	0.265899	0.243326	0.250438	0.266129	0.269767	0.245757	0.239774	0.2415	0.246027	0.239941	0.244835	0.248938	0.239802	0.242343
GXG2-S6	0.253801	0.249309	0.249554	0.249969	0.256644	0.255385	0.253355	0.383541	0.247858	0.248024	0.2481	0.247761	0.251401	0.254359	0.248466	0.25299	0.243527	0.255143	0.253906	0.248315	0.246746	0.249092	0.242093	0.232379	0.245393	0.281675	0.252966	0.247826	0.248526	0.250582	0.250255	0.243999	0.251261	0.242623	0.25334	0.242992	0.247199	0.237132	0.246439	0.283071	0.251818	0.255337	0.256733	0.256425	0.246423	0.258664	0.259144	0.248503	0.257337
GXG1-S25	0.261562	0.261971	0.265617	0.261107	0.263161	0.258325	0.258646	0.378664	0.26791	0.257058	0.261061	0.261305	0.256749	0.263342	0.264536	0.23335	0.217719	0.235671	0.237275	0.235126	0.229738	0.242156	0.236547	0.207481	0.242249	0.278511	0.216038	0.241228	0.233875	0.233613	0.230063	0.214435	0.227941	0.233621	0.228095	0.227202	0.239135	0.234659	0.221969	0.275012	0.236428	0.233199	0.237989	0.234257	0.229158	0.232507	0.234396	0.226689	0.234175
GXG1-S26	0.25885	0.258441	0.260666	0.258342	0.259175	0.258655	0.25527	0.379439	0.260265	0.254737	0.259751	0.259028	0.255144	0.261036	0.261765	0.232104	0.243884	0.240667	0.238096	0.239572	0.236795	0.243614	0.237587	0.242882	0.251686	0.275227	0.240838	0.243647	0.238261	0.242468	0.237738	0.22272	0.238737	0.24225	0.244918	0.244665	0.243842	0.239849	0.252732	0.280114	0.244995	0.240911	0.242822	0.251202	0.241301	0.243104	0.246252	0.243231	0.239856
GXG1-S27	0.261604	0.261453	0.265854	0.26033	0.261317	0.261762	0.257136	0.381083	0.261183	0.257264	0.2627	0.261792	0.256971	0.264403	0.262141	0.228387	0.220157	0.236748	0.236784	0.235268	0.227734	0.237715	0.236486	0.217531	0.250816	0.277128	0.22177	0.242788	0.238739	0.235891	0.229953	0.222752	0.235335	0.234108	0.233204	0.232026	0.231544	0.235396	0.230289	0.275823	0.232885	0.237732	0.236807	0.238781	0.233184	0.236025	0.241532	0.233256	0.23337
GXG1-S28	0.26054	0.261008	0.264734	0.258903	0.260421	0.262203	0.258049	0.381764	0.259444	0.255451	0.261611	0.260178	0.25776	0.257131	0.2605	0.232933	0.215327	0.235813	0.234217	0.234414	0.229187	0.23598	0.229231	0.214074	0.249577	0.274347	0.215364	0.23998	0.232232	0.23493	0.232395	0.219773	0.232453	0.234016	0.234913	0.223914	0.234586	0.241182	0.224889	0.276779	0.235386	0.232828	0.235778	0.23833	0.230966	0.233651	0.239429	0.233036	0.233281
GXG1-S29	0.254613	0.256356	0.262497	0.2555	0.258984	0.260623	0.254583	0.381747	0.261872	0.25045	0.260452	0.259116	0.255834	0.260673	0.261159	0.228577	0.237275	0.241568	0.235132	0.236224	0.230599	0.239177	0.233843	0.235782	0.253049	0.276956	0.23593	0.239298	0.228994	0.23364	0.23521	0.221302	0.235137	0.23369	0.239888	0.240118	0.233247	0.236462	0.250751	0.274905	0.235224	0.235637	0.238128	0.240867	0.233381	0.242002	0.244775	0.233923	0.234099
GXG1-S30	0.255903	0.254959	0.25878	0.253756	0.255864	0.258723	0.255496	0.382277	0.256571	0.253636	0.257002	0.256383	0.254613	0.2572	0.25749	0.233627	0.219666	0.240967	0.237556	0.236188	0.234463	0.239789	0.236897	0.215088	0.242997	0.275917	0.22249	0.243195	0.241938	0.24414	0.236411	0.216169	0.241025	0.233407	0.238491	0.226371	0.239193	0.23306	0.221588	0.276705	0.242421	0.239123	0.243262	0.243316	0.237943	0.241691	0.245809	0.23678	0.24042
GXG1-S31	0.249281	0.249494	0.254997	0.244921	0.246171	0.250043	0.251136	0.373796	0.23418	0.244293	0.24818	0.250575	0.248235	0.256755	0.241078	0.243187	0.244156	0.246283	0.246408	0.245989	0.242445	0.247118	0.247195	0.253233	0.265612	0.262282	0.244416	0.249786	0.242572	0.239537	0.243478	0.246304	0.2426	0.247042	0.245049	0.258043	0.246581	0.25363	0.263911	0.264279	0.247236	0.241066	0.244533	0.250246	0.243523	0.241314	0.248395	0.243983	0.244993
GXG1-S32	0.257003	0.256055	0.258624	0.254806	0.259022	0.255668	0.254281	0.382044	0.253802	0.25261	0.256493	0.255212	0.252189	0.259376	0.253325	0.221682	0.228312	0.231483	0.226585	0.226939	0.228224	0.231194	0.229041	0.21766	0.254013	0.273905	0.222548	0.235786	0.228361	0.231225	0.225157	0.236648	0.233424	0.222262	0.239322	0.249693	0.227741	0.231363	0.24495	0.275497	0.222694	0.231538	0.23897	0.229677	0.226999	0.224849	0.239648	0.222306	0.230904
GXG1-S33	0.258152	0.256055	0.260635	0.253822	0.258661	0.252635	0.256547	0.381554	0.257697	0.253966	0.254493	0.257088	0.250398	0.259495	0.254888	0.227682	0.231252	0.240321	0.232297	0.231751	0.229216	0.235467	0.236763	0.222643	0.251581	0.279017	0.229813	0.236241	0.233075	0.237516	0.23655	0.229675	0.238102	0.235307	0.235039	0.242019	0.232846	0.237014	0.242582	0.276423	0.235283	0.235807	0.238269	0.239987	0.231075	0.239592	0.24198	0.232363	0.234178
GXG1-S34	0.254056	0.252588	0.257839	0.245661	0.252933	0.246121	0.2534	0.373596	0.239222	0.248508	0.2489	0.252446	0.24717	0.255678	0.242423	0.243366	0.247923	0.246778	0.245242	0.245908	0.246555	0.248728	0.249073	0.257516	0.270434	0.265135	0.24745	0.254423	0.250861	0.247146	0.244799	0.250649	0.246206	0.244026	0.248486	0.264131	0.249758	0.253777	0.268447	0.263311	0.247947	0.242581	0.243155	0.250942	0.244695	0.246536	0.251436	0.250442	0.246215
GXG2-S7	0.252539	0.247739	0.253414	0.24689	0.256441	0.254436	0.255139	0.384458	0.24629	0.247085	0.250305	0.249254	0.248467	0.256451	0.246423	0.246798	0.231977	0.256621	0.250265	0.251898	0.245417	0.248445	0.245884	0.213032	0.201132	0.280517	0.236579	0.244763	0.250402	0.249892	0.245966	0.215927	0.249305	0.242085	0.219488	0.212196	0.248547	0.236985	0.235852	0.2829	0.253332	0.254595	0.251441	0.253305	0.247477	0.252983	0.253805	0.24486	0.255519
GXG1-S35	0.261105	0.263027	0.267986	0.259564	0.265238	0.262982	0.260002	0.379587	0.259926	0.257003	0.263599	0.263329	0.257969	0.265198	0.262875	0.227998	0.230709	0.244504	0.23279	0.232718	0.228039	0.237439	0.240813	0.225187	0.260575	0.278893	0.231307	0.241327	0.237734	0.236918	0.232742	0.230022	0.235487	0.236624	0.241224	0.24654	0.235754	0.238697	0.246924	0.277479	0.233023	0.233236	0.233725	0.236537	0.235424	0.236016	0.240125	0.23277	0.2345
GXG1-S36	0.244458	0.241684	0.251093	0.236075	0.241811	0.240305	0.239771	0.376224	0.238827	0.236711	0.23793	0.241361	0.233748	0.246362	0.233438	0.252513	0.249592	0.252154	0.251817	0.252942	0.248507	0.250493	0.248611	0.257489	0.268047	0.271287	0.25127	0.25533	0.248374	0.249306	0.254228	0.257093	0.249998	0.251474	0.252394	0.263814	0.247374	0.255272	0.267779	0.268212	0.250535	0.25124	0.247471	0.251024	0.249959	0.248792	0.251886	0.247581	0.252479
GXG1-S37	0.26256	0.263668	0.267743	0.262601	0.262786	0.262855	0.259984	0.37982	0.265466	0.258017	0.264622	0.263703	0.259648	0.26506	0.264154	0.231806	0.212194	0.235164	0.232996	0.229401	0.228079	0.238534	0.23609	0.213517	0.241754	0.276432	0.220831	0.241291	0.234055	0.23442	0.230405	0.214357	0.235865	0.231422	0.230009	0.233859	0.235962	0.235254	0.220289	0.272448	0.234225	0.233556	0.236398	0.236318	0.22648	0.231942	0.233476	0.22936	0.237483
GXG1-S38	0.214432	0.206048	0.20582	0.216241	0.235168	0.222138	0.228612	0.375343	0.24378	0.213918	0.20825	0.210404	0.219004	0.226198	0.228097	0.239625	0.24312	0.245566	0.243649	0.243935	0.240828	0.244395	0.24228	0.246416	0.262702	0.266329	0.234769	0.241996	0.242019	0.241703	0.24067	0.245474	0.242834	0.241975	0.237922	0.254788	0.240632	0.249529	0.255754	0.265168	0.244173	0.237859	0.238206	0.242719	0.236311	0.242154	0.250719	0.241341	0.242552
GXG1-S39	0.262271	0.260802	0.266999	0.261266	0.259686	0.265034	0.26065	0.38172	0.263736	0.257569	0.262906	0.264205	0.260317	0.261737	0.263474	0.227885	0.232367	0.239068	0.232554	0.238686	0.22951	0.238736	0.234791	0.228752	0.247966	0.274366	0.231361	0.237841	0.233868	0.234132	0.233916	0.217022	0.236274	0.229119	0.232275	0.242301	0.235922	0.240459	0.240076	0.276468	0.233894	0.229492	0.236659	0.238937	0.230606	0.235433	0.234387	0.225601	0.231249
GXG1-S40	0.262864	0.261203	0.265058	0.260028	0.258698	0.258893	0.260991	0.3788	0.26528	0.259819	0.261124	0.263474	0.258427	0.262018	0.264546	0.236656	0.234737	0.236837	0.235369	0.234316	0.232873	0.236208	0.235254	0.231066	0.252248	0.278147	0.232452	0.244334	0.237876	0.238379	0.237323	0.213601	0.238544	0.234211	0.239541	0.243297	0.238884	0.236895	0.246797	0.274885	0.24054	0.23958	0.238374	0.240374	0.237368	0.238309	0.240816	0.235685	0.232196
GXG1-S41	0.248445	0.245766	0.251773	0.241178	0.245948	0.244996	0.249212	0.372919	0.227573	0.243596	0.244785	0.24671	0.242839	0.252492	0.235007	0.242139	0.240879	0.244845	0.240496	0.242698	0.242533	0.239869	0.244974	0.249066	0.265117	0.263966	0.240581	0.250305	0.244436	0.242212	0.238971	0.247462	0.241908	0.241704	0.246991	0.260593	0.24486	0.249866	0.262308	0.267983	0.245466	0.24158	0.241351	0.245924	0.242321	0.243767	0.247375	0.243551	0.243135
GXG1-S42	0.265049	0.263888	0.26805	0.260454	0.263211	0.25919	0.260045	0.381214	0.264562	0.260659	0.262633	0.263394	0.257426	0.263424	0.262128	0.231585	0.223136	0.237749	0.236198	0.233538	0.230138	0.23686	0.235577	0.216043	0.254162	0.274248	0.228779	0.242817	0.234042	0.236192	0.235269	0.223843	0.236372	0.231121	0.238097	0.246789	0.237681	0.238296	0.238475	0.276635	0.232261	0.241238	0.235496	0.236416	0.235262	0.239464	0.243128	0.23096	0.232536
GXG1-S43	0.25308	0.252046	0.255825	0.246308	0.243994	0.254548	0.249909	0.375883	0.236276	0.245227	0.250224	0.249487	0.247795	0.254231	0.242796	0.242572	0.246849	0.243532	0.238753	0.240578	0.243066	0.241523	0.245546	0.251762	0.268137	0.262624	0.245752	0.249205	0.243926	0.240225	0.23954	0.252	0.239264	0.239489	0.246658	0.262466	0.238936	0.246694	0.265744	0.261702	0.24518	0.243419	0.241444	0.244566	0.240419	0.24801	0.252989	0.241304	0.247862
GXG1-S44	0.283881	0.277203	0.281772	0.27628	0.282492	0.278544	0.277723	0.286803	0.282133	0.275041	0.275898	0.275755	0.272476	0.284443	0.276552	0.265694	0.262467	0.272163	0.269275	0.267442	0.264407	0.267579	0.270724	0.255839	0.279981	0.286483	0.266042	0.269113	0.265718	0.26595	0.267101	0.26451	0.266001	0.265315	0.266979	0.277116	0.269575	0.269827	0.277936	0.284414	0.271188	0.26443	0.27316	0.272376	0.264406	0.271095	0.269245	0.262618	0.272039
GXG2-S8	0.253299	0.247149	0.250108	0.247899	0.250464	0.249629	0.252517	0.384175	0.248493	0.248166	0.24617	0.247494	0.246744	0.251296	0.247013	0.25339	0.243831	0.257768	0.254077	0.248532	0.253102	0.249344	0.241225	0.234091	0.241066	0.278338	0.245188	0.247954	0.246963	0.249456	0.248298	0.245265	0.253542	0.244781	0.253688	0.237676	0.247869	0.236336	0.245287	0.277896	0.247589	0.254705	0.2577	0.256349	0.250857	0.255744	0.255315	0.248884	0.255545
GXG1-S45	0.259478	0.262467	0.266122	0.261394	0.26311	0.263236	0.260419	0.379982	0.263541	0.257753	0.265387	0.264743	0.260728	0.264475	0.265974	0.227572	0.2198	0.235034	0.233958	0.235592	0.230061	0.239365	0.234501	0.219444	0.25114	0.278736	0.217631	0.241123	0.237369	0.234555	0.233071	0.214372	0.23323	0.236707	0.234047	0.236783	0.235132	0.235809	0.224733	0.273239	0.235451	0.234224	0.236866	0.24059	0.236255	0.238653	0.24352	0.230554	0.233799
GXG2-S9	0.254772	0.251735	0.256627	0.252565	0.255714	0.256863	0.255798	0.38304	0.251569	0.250477	0.253643	0.253867	0.253145	0.255514	0.251428	0.250442	0.231599	0.25173	0.2486	0.245864	0.24725	0.24706	0.243544	0.216648	0.240103	0.28218	0.237751	0.243315	0.247038	0.251589	0.249212	0.241704	0.247192	0.244713	0.241372	0.232217	0.251965	0.234503	0.237392	0.281394	0.246681	0.249898	0.255782	0.257017	0.247219	0.253202	0.251124	0.241668	0.255747
GXN-S1	0.265942	0.265277	0.269016	0.261707	0.262857	0.261022	0.260445	0.378107	0.267504	0.26029	0.262927	0.266395	0.258999	0.26634	0.265032	0.230031	0.206754	0.235165	0.232497	0.235273	0.229157	0.241933	0.239814	0.20354	0.242382	0.280965	0.206905	0.246998	0.237965	0.239307	0.234174	0.206515	0.232967	0.238864	0.228721	0.225395	0.240639	0.239845	0.210393	0.279333	0.23856	0.231927	0.23531	0.233974	0.232567	0.232793	0.236245	0.230736	0.237212
GXN-S10	0.25636	0.254923	0.260337	0.25694	0.256806	0.258869	0.25933	0.381017	0.257474	0.253804	0.25613	0.257789	0.256033	0.25938	0.259375	0.235474	0.224849	0.240867	0.234521	0.233349	0.237175	0.243446	0.242647	0.228191	0.24508	0.274888	0.227053	0.242593	0.238415	0.238843	0.240781	0.224826	0.240831	0.238559	0.237066	0.228683	0.237628	0.233347	0.22602	0.276206	0.23416	0.243526	0.243657	0.243974	0.24074	0.242393	0.24338	0.237803	0.242442
GXN-S11	0.26741	0.267078	0.271472	0.265123	0.265291	0.263591	0.262866	0.380776	0.26699	0.262459	0.266181	0.269802	0.262701	0.267066	0.266695	0.232757	0.210551	0.239113	0.236774	0.23746	0.233347	0.245615	0.243615	0.208141	0.243938	0.282861	0.210558	0.249599	0.238911	0.242321	0.238584	0.213855	0.23954	0.23983	0.233643	0.225989	0.239811	0.241551	0.204965	0.281143	0.235994	0.237777	0.241911	0.241154	0.238009	0.240488	0.24296	0.236302	0.240558
GXN-S12	0.266077	0.265888	0.270217	0.263872	0.263447	0.261942	0.263787	0.380041	0.263899	0.262541	0.265159	0.267122	0.260284	0.264777	0.264039	0.23607	0.221918	0.238245	0.234746	0.236026	0.234924	0.240512	0.242351	0.223953	0.247415	0.275185	0.223233	0.241762	0.235916	0.236881	0.234941	0.224261	0.236935	0.238563	0.231331	0.235917	0.237311	0.24237	0.225399	0.273477	0.231106	0.240976	0.237253	0.239046	0.238656	0.242	0.241312	0.236665	0.237137
GXN-S13	0.265876	0.267928	0.269815	0.266656	0.262165	0.262081	0.261983	0.378922	0.270829	0.262646	0.267407	0.268183	0.260539	0.26706	0.270284	0.234852	0.218315	0.233978	0.235422	0.235481	0.232655	0.24385	0.239898	0.207582	0.238667	0.27898	0.218944	0.244937	0.242364	0.242055	0.237649	0.217005	0.240962	0.237619	0.225992	0.222166	0.243962	0.242314	0.213185	0.275322	0.242281	0.233966	0.239788	0.238254	0.238564	0.237124	0.238508	0.236757	0.240821
GXN-S14	0.262579	0.25824	0.263309	0.257885	0.263129	0.259223	0.261125	0.381426	0.259014	0.257052	0.259406	0.260977	0.256217	0.264737	0.25826	0.231648	0.219948	0.2383	0.235859	0.23364	0.233975	0.237976	0.238405	0.217012	0.249116	0.273393	0.216485	0.244126	0.234733	0.236286	0.227819	0.215879	0.230436	0.233622	0.234322	0.233979	0.239923	0.236824	0.228078	0.26936	0.230666	0.238206	0.234706	0.238352	0.235445	0.235416	0.236792	0.232749	0.234577
GXN-S15	0.265688	0.265544	0.269835	0.26212	0.263999	0.26145	0.260651	0.379783	0.265677	0.261476	0.264423	0.267124	0.259829	0.266825	0.265261	0.229949	0.208562	0.237669	0.235628	0.235884	0.231669	0.242574	0.239977	0.204534	0.24245	0.281556	0.206808	0.247808	0.237261	0.24003	0.234413	0.208837	0.236973	0.238499	0.231144	0.22735	0.241113	0.239087	0.207635	0.278078	0.238917	0.236177	0.241163	0.241062	0.237849	0.238265	0.240016	0.233728	0.239621
GXN-S16	0.261327	0.259898	0.263793	0.257684	0.258346	0.258296	0.25875	0.378245	0.261861	0.255861	0.258827	0.260139	0.254444	0.261706	0.258782	0.226548	0.216281	0.235096	0.233128	0.232928	0.228648	0.236027	0.2318	0.216597	0.242582	0.27112	0.212299	0.23892	0.230079	0.232994	0.229676	0.217594	0.230405	0.234324	0.23014	0.233335	0.2354	0.235765	0.222081	0.274545	0.231364	0.234873	0.235133	0.237684	0.233789	0.236668	0.238334	0.229099	0.235803
GXN-S17	0.260707	0.257262	0.260828	0.256202	0.258674	0.257243	0.256859	0.382272	0.258255	0.254918	0.256093	0.258931	0.254195	0.259461	0.256651	0.238966	0.211019	0.245894	0.239572	0.23948	0.23909	0.245101	0.240722	0.210534	0.236966	0.279086	0.214358	0.24683	0.245031	0.245049	0.240667	0.21331	0.24438	0.24161	0.23881	0.223414	0.245316	0.234611	0.206825	0.282114	0.245959	0.245591	0.248783	0.248602	0.24686	0.247537	0.248635	0.241332	0.247384
GXN-S18	0.268012	0.270354	0.270712	0.270868	0.265081	0.265351	0.262706	0.37725	0.271028	0.265786	0.271185	0.270153	0.265226	0.266616	0.275164	0.238598	0.241527	0.238353	0.247278	0.240822	0.24368	0.240557	0.239949	0.2399	0.255718	0.281705	0.237314	0.24732	0.235788	0.237422	0.23789	0.222022	0.242523	0.239331	0.241156	0.244209	0.239846	0.247956	0.251145	0.279535	0.240816	0.237686	0.242081	0.246677	0.235474	0.23644	0.236386	0.238513	0.241129
GXN-S19	0.265595	0.265551	0.269839	0.264186	0.260991	0.264767	0.260704	0.380445	0.265356	0.259904	0.265638	0.265428	0.260415	0.267196	0.266605	0.236117	0.228224	0.242483	0.243572	0.241064	0.239031	0.245807	0.24102	0.218983	0.244719	0.281635	0.22031	0.251232	0.235807	0.238191	0.236767	0.219054	0.240878	0.240244	0.236094	0.232197	0.23637	0.243513	0.226586	0.279126	0.235643	0.239887	0.242182	0.246814	0.234578	0.235086	0.237117	0.234421	0.240619
GXN-S2	0.267317	0.266078	0.271037	0.26088	0.260215	0.256804	0.262028	0.378095	0.267519	0.261049	0.264442	0.266217	0.255502	0.269672	0.263012	0.232357	0.226001	0.237815	0.239336	0.238483	0.239493	0.240824	0.239976	0.220073	0.232883	0.282811	0.221465	0.245278	0.238323	0.240952	0.235744	0.198814	0.235134	0.241024	0.221596	0.22912	0.237367	0.246204	0.234827	0.279799	0.240959	0.230528	0.227439	0.23274	0.229435	0.225179	0.233154	0.227235	0.237259
GXN-S20	0.267456	0.270139	0.270216	0.27205	0.26479	0.266348	0.261997	0.377624	0.270298	0.265439	0.270988	0.270401	0.266453	0.266403	0.275113	0.241121	0.243671	0.241395	0.250023	0.242972	0.247243	0.243392	0.242156	0.241915	0.25613	0.283197	0.239228	0.248351	0.237261	0.239057	0.239717	0.224598	0.245365	0.242782	0.244244	0.245416	0.237902	0.248639	0.247521	0.281206	0.240505	0.241829	0.245017	0.251057	0.238065	0.239125	0.240851	0.24149	0.2435
GXN-S21	0.263658	0.265528	0.266018	0.267005	0.261774	0.261366	0.259591	0.37653	0.267246	0.261641	0.266976	0.266365	0.261713	0.263605	0.270638	0.242935	0.240521	0.242749	0.249872	0.239928	0.248137	0.239269	0.240614	0.242183	0.252266	0.28099	0.240907	0.244648	0.23882	0.24132	0.238741	0.222023	0.245984	0.239416	0.247089	0.244712	0.237377	0.246802	0.245767	0.276298	0.242729	0.244631	0.247781	0.253645	0.239601	0.241032	0.243321	0.244092	0.24653
GXN-S22	0.268526	0.266734	0.270516	0.266042	0.260566	0.263607	0.260966	0.378589	0.267425	0.262914	0.267482	0.266507	0.260695	0.268399	0.268578	0.232219	0.218989	0.242503	0.238403	0.236914	0.240371	0.239135	0.242997	0.21178	0.202187	0.281893	0.20841	0.244304	0.242476	0.238543	0.233419	0.194071	0.237339	0.240371	0.212335	0.218033	0.23727	0.248264	0.203612	0.284185	0.240411	0.237101	0.239034	0.240141	0.236627	0.238993	0.243304	0.237863	0.236077
GXN-S23	0.267336	0.268128	0.270598	0.265589	0.264561	0.263739	0.262787	0.380288	0.267697	0.263479	0.266414	0.269453	0.26304	0.267219	0.268307	0.231944	0.210658	0.238776	0.238304	0.238518	0.234198	0.244018	0.243142	0.207925	0.243301	0.281722	0.207878	0.249237	0.237477	0.239837	0.237309	0.21137	0.239524	0.240314	0.232414	0.22591	0.239574	0.241866	0.20339	0.282024	0.236895	0.237507	0.241346	0.240119	0.23741	0.238785	0.24054	0.235437	0.240969
GXN-S24	0.265884	0.268341	0.271918	0.265767	0.26584	0.26322	0.263122	0.378369	0.271977	0.263056	0.267299	0.268784	0.261803	0.265019	0.270449	0.235473	0.224071	0.236868	0.237294	0.235209	0.237644	0.236773	0.237046	0.222166	0.248137	0.281421	0.218912	0.244912	0.236565	0.234389	0.230908	0.213504	0.239669	0.238224	0.236363	0.240595	0.236083	0.242405	0.225992	0.280348	0.232641	0.236618	0.237055	0.240986	0.234372	0.231803	0.233377	0.232265	0.235477
GXN-S3	0.268445	0.270047	0.27174	0.27113	0.266312	0.266536	0.263605	0.376181	0.2724	0.265224	0.271386	0.270787	0.265099	0.268373	0.275098	0.240169	0.240554	0.237785	0.245942	0.240403	0.24338	0.241447	0.239807	0.238415	0.257099	0.28246	0.237343	0.248709	0.237444	0.240718	0.237854	0.219931	0.241178	0.241052	0.241126	0.244927	0.241573	0.247784	0.255552	0.278021	0.242557	0.234181	0.236419	0.243344	0.231643	0.229865	0.233337	0.234634	0.239242
GXN-S4	0.269449	0.267575	0.2725	0.265912	0.264614	0.268634	0.264551	0.376274	0.266942	0.263525	0.26879	0.266996	0.263252	0.266749	0.268046	0.236841	0.226598	0.23723	0.230506	0.237271	0.235973	0.240543	0.237476	0.221339	0.203344	0.276817	0.22614	0.242374	0.241177	0.238429	0.229375	0.191813	0.236484	0.238994	0.203995	0.218896	0.237415	0.247787	0.228007	0.279023	0.228701	0.235983	0.235542	0.232024	0.230808	0.231334	0.229875	0.234912	0.23709
GXN-S5	0.261736	0.259657	0.262881	0.259968	0.257859	0.260335	0.259115	0.378368	0.266731	0.258379	0.259404	0.260155	0.256462	0.265396	0.263707	0.23716	0.230134	0.238861	0.235992	0.239096	0.229646	0.245237	0.238958	0.222175	0.237522	0.277651	0.223783	0.242903	0.238852	0.235573	0.235443	0.221418	0.237982	0.232783	0.225006	0.219932	0.237996	0.240009	0.228355	0.274767	0.239955	0.234104	0.23777	0.23666	0.234176	0.238857	0.241636	0.236139	0.239432
GXN-S6	0.260369	0.256946	0.261977	0.257563	0.258301	0.258151	0.258437	0.379392	0.264439	0.256661	0.257678	0.25923	0.254346	0.265206	0.261722	0.236892	0.230771	0.240271	0.235932	0.237201	0.230341	0.245042	0.237481	0.222243	0.235911	0.278026	0.223476	0.241861	0.237864	0.236163	0.234557	0.220657	0.237631	0.231973	0.224327	0.219261	0.235759	0.237237	0.227109	0.273995	0.240305	0.23654	0.239228	0.239023	0.235931	0.239622	0.243297	0.236074	0.239703
GXN-S7	0.268776	0.267204	0.268208	0.266269	0.263778	0.263041	0.261967	0.377933	0.270097	0.264387	0.266504	0.267692	0.261324	0.269276	0.270553	0.241634	0.219444	0.24225	0.237905	0.237944	0.23788	0.245999	0.245905	0.214804	0.24594	0.282381	0.218346	0.246007	0.245187	0.243504	0.239769	0.219643	0.245269	0.240563	0.234037	0.228883	0.240362	0.245795	0.211586	0.280493	0.240102	0.238882	0.242481	0.2423	0.240109	0.245128	0.246147	0.241423	0.239452
GXN-S8	0.262225	0.26263	0.264047	0.262979	0.260859	0.259702	0.258213	0.377015	0.266855	0.259003	0.262321	0.264084	0.258641	0.261836	0.266141	0.241054	0.228327	0.241558	0.240112	0.238826	0.237471	0.246447	0.242025	0.222411	0.237475	0.278324	0.225946	0.246664	0.245155	0.2447	0.240638	0.21933	0.245384	0.237736	0.23515	0.227989	0.241186	0.242147	0.220976	0.276655	0.243561	0.244278	0.245374	0.246471	0.241862	0.244083	0.245294	0.244197	0.24434
GXN-S9	0.258556	0.252845	0.257072	0.252731	0.255394	0.255365	0.253071	0.379153	0.251685	0.250636	0.251738	0.252871	0.250081	0.257617	0.250825	0.244667	0.225519	0.247196	0.240071	0.236406	0.243341	0.243904	0.238152	0.224199	0.243215	0.271774	0.233851	0.243289	0.24227	0.242782	0.239593	0.235344	0.241777	0.23823	0.241442	0.231438	0.243777	0.2308	0.224719	0.274413	0.237769	0.253163	0.249501	0.252168	0.246494	0.24991	0.250355	0.243939	0.249414
MJG-S1	0.244861	0.235772	0.236134	0.23318	0.236321	0.235327	0.238334	0.373846	0.215969	0.233399	0.231873	0.232	0.230666	0.243786	0.223582	0.239594	0.240162	0.246072	0.241007	0.241207	0.244865	0.238419	0.242203	0.250742	0.259136	0.260444	0.244126	0.241644	0.244125	0.237255	0.234605	0.24335	0.241529	0.238082	0.245518	0.260639	0.246212	0.246803	0.259087	0.259982	0.240531	0.242644	0.245402	0.24144	0.241602	0.244157	0.252517	0.246963	0.247265
MJG-S10	0.250533	0.246026	0.251019	0.246183	0.249333	0.252626	0.248357	0.38514	0.246315	0.243101	0.249005	0.247206	0.245528	0.249205	0.246596	0.241527	0.215997	0.248113	0.24259	0.240001	0.243795	0.241236	0.235601	0.218904	0.231155	0.2754	0.224503	0.243635	0.24163	0.246181	0.24628	0.212055	0.244759	0.242521	0.239671	0.229235	0.242823	0.231963	0.219283	0.278488	0.249113	0.249739	0.248707	0.254234	0.24803	0.24817	0.253973	0.247912	0.248303
MJG-S11	0.251471	0.251277	0.252044	0.25398	0.242188	0.250051	0.243599	0.374852	0.256109	0.246952	0.25241	0.250358	0.248754	0.243564	0.258348	0.246805	0.244606	0.243634	0.24677	0.242084	0.246458	0.24311	0.242302	0.248217	0.255513	0.28181	0.2475	0.249708	0.244825	0.24995	0.244456	0.227799	0.246361	0.243073	0.248786	0.252179	0.246984	0.248044	0.250994	0.276378	0.250291	0.247825	0.249586	0.253026	0.24277	0.248046	0.250595	0.248142	0.247671
MJG-S12	0.232043	0.213281	0.23203	0.204386	0.234751	0.229399	0.236726	0.384496	0.194309	0.216	0.211589	0.212413	0.215824	0.236704	0.184647	0.248699	0.24954	0.254705	0.245724	0.244141	0.249142	0.248198	0.242054	0.257469	0.263511	0.262175	0.252003	0.248361	0.249225	0.247548	0.244962	0.248517	0.248294	0.244936	0.256072	0.262358	0.244507	0.241036	0.273256	0.264089	0.248404	0.253465	0.245909	0.252402	0.250808	0.250839	0.255784	0.250756	0.248073
MJG-S13	0.251969	0.246753	0.244983	0.250912	0.24361	0.251153	0.243934	0.37638	0.248951	0.247077	0.247293	0.244791	0.246467	0.242718	0.253708	0.250439	0.230067	0.252255	0.252865	0.248842	0.249758	0.251538	0.248566	0.229404	0.247459	0.282402	0.241904	0.258884	0.257059	0.255102	0.252251	0.229474	0.253942	0.248063	0.253223	0.246774	0.257309	0.241918	0.228945	0.283038	0.257976	0.261134	0.258742	0.255293	0.254669	0.256597	0.258414	0.25659	0.260155
MJG-S14	0.226751	0.222257	0.231202	0.217166	0.233045	0.231301	0.234278	0.373778	0.186925	0.224678	0.225768	0.226976	0.225463	0.234159	0.204758	0.25505	0.251982	0.260848	0.249619	0.24874	0.252607	0.251749	0.247353	0.257318	0.262913	0.26875	0.253725	0.248036	0.250292	0.247277	0.247389	0.255965	0.248083	0.246455	0.256483	0.259787	0.246858	0.246217	0.262526	0.268233	0.253628	0.252337	0.255423	0.258089	0.25203	0.254504	0.25924	0.255829	0.256227
MJG-S15	0.254072	0.250486	0.251898	0.2532	0.252974	0.251536	0.249347	0.380109	0.253597	0.249562	0.249716	0.250438	0.247556	0.24662	0.256261	0.246462	0.226844	0.254743	0.252146	0.244442	0.251197	0.254015	0.249003	0.222268	0.240423	0.281185	0.232567	0.255741	0.251287	0.251537	0.248905	0.234547	0.255424	0.248917	0.252284	0.227214	0.252983	0.24016	0.222387	0.28075	0.256972	0.256573	0.258025	0.262448	0.253082	0.255186	0.255892	0.255339	0.254833
MJG-S2	0.235379	0.228531	0.229971	0.227317	0.225782	0.236167	0.226923	0.374838	0.228063	0.223998	0.227021	0.222785	0.226006	0.229437	0.227788	0.25586	0.252872	0.255669	0.25223	0.250182	0.256916	0.250471	0.249572	0.265012	0.260815	0.263193	0.257647	0.244606	0.25583	0.247754	0.250935	0.258084	0.25557	0.251404	0.257948	0.266189	0.251384	0.248576	0.264137	0.265657	0.253494	0.25621	0.251927	0.257575	0.255491	0.25835	0.258898	0.254495	0.257675
MJG-S3	0.241121	0.23542	0.233437	0.233867	0.23799	0.238029	0.24045	0.376906	0.221534	0.235748	0.233887	0.235423	0.233935	0.236521	0.230511	0.25886	0.258539	0.259486	0.258999	0.256079	0.258815	0.252617	0.251334	0.259437	0.258189	0.268778	0.261292	0.251297	0.257535	0.256142	0.254743	0.25692	0.259615	0.252404	0.262374	0.26662	0.260579	0.252037	0.265511	0.27334	0.259956	0.259983	0.258792	0.25814	0.257596	0.261409	0.265756	0.261	0.263339
MJG-S4	0.234994	0.232171	0.236538	0.225885	0.234832	0.231787	0.235641	0.375241	0.223754	0.229272	0.22987	0.231188	0.22843	0.241617	0.223351	0.245806	0.249243	0.248768	0.24394	0.242665	0.24694	0.244481	0.244557	0.25649	0.262382	0.257811	0.250805	0.246105	0.24842	0.245719	0.241773	0.248336	0.249014	0.244848	0.253093	0.264524	0.247186	0.245868	0.263785	0.260093	0.249807	0.252894	0.246477	0.252198	0.246802	0.249873	0.253512	0.249177	0.245242
MJG-S5	0.239351	0.226347	0.240367	0.221511	0.237019	0.23791	0.23693	0.382311	0.226844	0.224861	0.224868	0.224079	0.225137	0.242086	0.214469	0.243349	0.246488	0.251043	0.244105	0.241411	0.243932	0.244552	0.243357	0.255177	0.262342	0.265007	0.251435	0.247034	0.248494	0.245661	0.242662	0.243148	0.249439	0.244445	0.252175	0.261183	0.247809	0.239586	0.26608	0.266314	0.249628	0.253402	0.246587	0.251755	0.247836	0.253691	0.254461	0.246437	0.245043
MJG-S6	0.257613	0.257959	0.257483	0.261384	0.246628	0.255691	0.240795	0.374283	0.260984	0.251552	0.260735	0.254318	0.251151	0.24644	0.266172	0.249596	0.239693	0.25	0.253469	0.245973	0.2504	0.246498	0.246871	0.239016	0.248563	0.281525	0.242551	0.251337	0.252021	0.253085	0.248984	0.229805	0.248919	0.247317	0.248334	0.242451	0.253003	0.244334	0.23323	0.284819	0.252672	0.256036	0.25142	0.250575	0.24414	0.249136	0.250114	0.24652	0.253015
MJG-S7	0.251695	0.250404	0.251975	0.251309	0.237344	0.248592	0.23315	0.374217	0.252406	0.243572	0.251234	0.244529	0.2417	0.238847	0.257046	0.251244	0.246192	0.250314	0.248844	0.243958	0.250659	0.243028	0.24515	0.253983	0.2518	0.275897	0.25154	0.248214	0.250525	0.24951	0.244669	0.236337	0.249639	0.245083	0.252168	0.250281	0.252181	0.246112	0.254093	0.278453	0.252031	0.250479	0.25175	0.254362	0.24625	0.25235	0.253133	0.248374	0.250302
MJG-S8	0.236797	0.216458	0.227439	0.214064	0.233295	0.231356	0.236718	0.381525	0.210382	0.220093	0.215294	0.215533	0.218063	0.23441	0.202033	0.244703	0.244316	0.250146	0.244583	0.24296	0.246344	0.241238	0.238672	0.253227	0.257884	0.261165	0.250331	0.241461	0.245991	0.242681	0.240298	0.24704	0.245624	0.239976	0.250379	0.260409	0.24835	0.239054	0.26666	0.266172	0.246261	0.24702	0.24786	0.246526	0.248452	0.249801	0.256345	0.249369	0.251563
MJG-S9	0.254062	0.252523	0.252344	0.25364	0.245308	0.251857	0.241776	0.376693	0.25822	0.248757	0.254476	0.250112	0.24904	0.242176	0.260269	0.245933	0.217805	0.250822	0.247755	0.242765	0.248074	0.24379	0.246975	0.220857	0.237215	0.282947	0.229657	0.25472	0.248555	0.249206	0.245805	0.223257	0.248139	0.242302	0.244914	0.233888	0.246052	0.244002	0.212097	0.281359	0.252337	0.253495	0.254307	0.254693	0.249648	0.25199	0.253926	0.253956	0.252883
MZT-S1	0.254484	0.251561	0.249882	0.254263	0.244852	0.253311	0.242981	0.381111	0.254542	0.248913	0.252701	0.24965	0.248884	0.242166	0.258689	0.249677	0.233427	0.25257	0.250652	0.248064	0.243836	0.246512	0.247125	0.230377	0.236715	0.282842	0.241695	0.250457	0.251838	0.250118	0.251192	0.232252	0.25384	0.249777	0.246734	0.232841	0.253769	0.237453	0.22694	0.287803	0.256062	0.257917	0.258405	0.254723	0.252735	0.252065	0.254778	0.254426	0.257106
MZT-S10	0.25191	0.251951	0.250537	0.251937	0.237486	0.245782	0.23861	0.376815	0.252192	0.245707	0.250237	0.248036	0.242963	0.239187	0.254624	0.250303	0.24886	0.250554	0.25204	0.24489	0.252276	0.24364	0.244547	0.250585	0.255523	0.277156	0.249222	0.247699	0.244101	0.248244	0.241743	0.243513	0.246681	0.24384	0.252886	0.250906	0.247466	0.247074	0.254946	0.277901	0.253015	0.254771	0.251298	0.252871	0.249397	0.249989	0.251077	0.254069	0.250828
MZT-S11	0.249492	0.246129	0.24729	0.246286	0.239699	0.245288	0.238778	0.377251	0.25137	0.243064	0.246108	0.242368	0.240155	0.240074	0.24989	0.248397	0.224844	0.254434	0.244045	0.241902	0.247822	0.241672	0.24671	0.227065	0.242775	0.276555	0.233068	0.24649	0.245654	0.245125	0.245264	0.233242	0.245271	0.241595	0.247142	0.239869	0.24562	0.240628	0.22683	0.279869	0.25094	0.251009	0.250898	0.248526	0.246416	0.252524	0.253577	0.244866	0.251728
MZT-S12	0.251374	0.247855	0.245677	0.248711	0.237166	0.250399	0.232666	0.377837	0.24723	0.242262	0.249796	0.241276	0.239904	0.243843	0.251192	0.241229	0.222191	0.242701	0.243573	0.238678	0.241603	0.239596	0.239753	0.219223	0.238529	0.273535	0.233202	0.248821	0.248555	0.245522	0.241725	0.218357	0.245028	0.237622	0.24504	0.240849	0.24761	0.233715	0.217634	0.27625	0.250777	0.253072	0.252271	0.247234	0.246546	0.248035	0.251772	0.249587	0.251805
MZT-S13	0.254375	0.249615	0.249815	0.255898	0.240207	0.248052	0.243584	0.375285	0.256251	0.24858	0.252935	0.249259	0.24671	0.242042	0.259121	0.251303	0.242056	0.258035	0.252899	0.24946	0.245202	0.250446	0.249845	0.24695	0.253152	0.28142	0.250818	0.249253	0.251617	0.251966	0.25064	0.240185	0.250506	0.244183	0.252391	0.251528	0.252152	0.24404	0.244626	0.283866	0.254504	0.253568	0.25067	0.250857	0.248047	0.251579	0.251814	0.247883	0.256067
MZT-S14	0.254662	0.25235	0.2542	0.252716	0.243437	0.251249	0.244354	0.376462	0.253033	0.248852	0.252207	0.251076	0.247174	0.243005	0.255474	0.247277	0.2219	0.251388	0.245566	0.243313	0.246994	0.244522	0.241061	0.222626	0.236883	0.278036	0.229691	0.249084	0.247903	0.249715	0.249294	0.218209	0.24752	0.247262	0.242288	0.234947	0.247174	0.240509	0.219001	0.281742	0.254228	0.255272	0.249069	0.254227	0.249936	0.250469	0.254839	0.248846	0.25135
MZT-S15	0.247383	0.23215	0.251178	0.230225	0.252887	0.252827	0.250373	0.39473	0.246463	0.23304	0.234638	0.232163	0.236042	0.248221	0.226606	0.245124	0.233233	0.257393	0.245008	0.242725	0.245246	0.247594	0.242628	0.243812	0.252188	0.281838	0.244247	0.246339	0.244714	0.24625	0.24436	0.229671	0.246704	0.242498	0.253888	0.245362	0.246052	0.235825	0.253602	0.282483	0.253056	0.250232	0.250904	0.254776	0.249477	0.256825	0.258218	0.245122	0.251746
MZT-S16	0.251179	0.244414	0.252903	0.239858	0.254329	0.251489	0.247601	0.386414	0.248979	0.23922	0.245401	0.240719	0.238835	0.25123	0.240087	0.232518	0.220142	0.243808	0.235982	0.236438	0.233711	0.237741	0.236122	0.221356	0.245433	0.274669	0.227463	0.24333	0.240011	0.239006	0.235312	0.21508	0.238326	0.23399	0.23981	0.23439	0.237128	0.233356	0.234508	0.27361	0.237167	0.239973	0.241764	0.240817	0.241188	0.243606	0.248358	0.238643	0.243291
MZT-S17	0.248433	0.233734	0.249235	0.230115	0.244794	0.247202	0.244362	0.389728	0.245901	0.230979	0.232997	0.229136	0.230811	0.247434	0.22758	0.239784	0.233527	0.249501	0.242598	0.239879	0.241939	0.242022	0.238012	0.236477	0.249627	0.276234	0.237924	0.242225	0.241656	0.242422	0.236385	0.225141	0.241807	0.2379	0.245759	0.239795	0.241577	0.235113	0.250203	0.277661	0.24413	0.246489	0.245438	0.248148	0.244039	0.246707	0.248481	0.245647	0.246832
MZT-S18	0.252315	0.251068	0.253284	0.2525	0.242787	0.249791	0.242581	0.374987	0.254626	0.247355	0.251762	0.249292	0.24533	0.245511	0.256257	0.241881	0.243719	0.25088	0.241935	0.241016	0.244252	0.244573	0.247058	0.243962	0.257183	0.27939	0.249889	0.245886	0.247685	0.247545	0.241956	0.2376	0.243325	0.242449	0.250764	0.253757	0.245409	0.247477	0.249604	0.277124	0.245538	0.24608	0.248446	0.25047	0.248124	0.251721	0.253121	0.249456	0.24839
MZT-S19	0.248617	0.250469	0.25481	0.248748	0.256315	0.250459	0.249212	0.380562	0.251316	0.246005	0.252125	0.251538	0.245644	0.25182	0.251574	0.232115	0.223619	0.243583	0.233132	0.234987	0.234682	0.236424	0.237354	0.221458	0.244731	0.273834	0.227236	0.242091	0.23924	0.237313	0.232501	0.21815	0.239638	0.234948	0.237647	0.233432	0.235965	0.236934	0.23427	0.273309	0.235459	0.237753	0.237568	0.240587	0.237849	0.240829	0.244892	0.236662	0.23933
MZT-S2	0.246336	0.24122	0.244317	0.242853	0.238369	0.244732	0.233778	0.376695	0.244796	0.236731	0.241198	0.237017	0.235564	0.237166	0.243369	0.244457	0.243358	0.247648	0.243893	0.237727	0.249205	0.243161	0.241355	0.247476	0.246036	0.26927	0.246972	0.244679	0.248809	0.243259	0.237265	0.230382	0.247245	0.239808	0.24746	0.249869	0.246134	0.240009	0.249826	0.273956	0.24524	0.245218	0.253228	0.249377	0.244474	0.249825	0.252001	0.244832	0.248511
MZT-S20	0.242243	0.243497	0.251259	0.242407	0.247365	0.251162	0.246294	0.383696	0.246692	0.239978	0.247412	0.246437	0.245523	0.245326	0.246258	0.244163	0.237707	0.253712	0.242359	0.240711	0.242124	0.240005	0.240976	0.243391	0.250358	0.277044	0.243452	0.241711	0.242172	0.245311	0.237838	0.229645	0.244144	0.239887	0.249608	0.246903	0.241516	0.2373	0.249888	0.277288	0.24581	0.24615	0.245809	0.251382	0.244387	0.250316	0.253341	0.244609	0.243605
MZT-S21	0.249223	0.248111	0.249718	0.249227	0.249148	0.248495	0.244735	0.379577	0.2515	0.246162	0.248766	0.24749	0.245064	0.245693	0.250317	0.245538	0.222965	0.253381	0.243092	0.242625	0.249796	0.247473	0.243862	0.229158	0.240073	0.279377	0.2337	0.246519	0.247387	0.247272	0.243767	0.230694	0.24773	0.242535	0.25164	0.237995	0.251478	0.236682	0.223753	0.282618	0.254387	0.25111	0.251895	0.252848	0.245887	0.253776	0.25616	0.241894	0.25199
MZT-S22	0.248281	0.252433	0.257664	0.252888	0.251398	0.256836	0.248236	0.381178	0.254146	0.247421	0.257	0.253959	0.251637	0.252489	0.257656	0.238576	0.241022	0.244266	0.241123	0.237978	0.234931	0.237707	0.243134	0.242712	0.25005	0.279976	0.246189	0.247332	0.248908	0.247012	0.241335	0.224736	0.245239	0.242823	0.246637	0.244454	0.24678	0.232302	0.249654	0.277259	0.247295	0.245905	0.246552	0.249143	0.242766	0.252317	0.254169	0.241279	0.244438
MZT-S23	0.253194	0.256229	0.256511	0.254768	0.238889	0.251032	0.241267	0.374231	0.254857	0.25018	0.257339	0.253488	0.248191	0.246441	0.260011	0.236876	0.234407	0.250183	0.241504	0.23862	0.237956	0.240693	0.244825	0.236398	0.248405	0.279908	0.241437	0.246395	0.246568	0.247802	0.238353	0.229343	0.244003	0.24136	0.246101	0.251124	0.244583	0.241936	0.236158	0.277692	0.246544	0.247517	0.246275	0.247611	0.243933	0.249329	0.248921	0.243743	0.242795
MZT-S24	0.249556	0.24548	0.247394	0.247081	0.240171	0.248678	0.24581	0.377439	0.245121	0.24438	0.245579	0.244375	0.244199	0.241224	0.247467	0.249026	0.240538	0.253037	0.252245	0.247202	0.248956	0.245338	0.244849	0.250671	0.252677	0.279518	0.249651	0.248107	0.246472	0.250911	0.246255	0.23822	0.250441	0.248022	0.253395	0.243632	0.247901	0.240641	0.251987	0.284824	0.252327	0.25476	0.25527	0.254842	0.250291	0.257077	0.260421	0.252414	0.253983
MZT-S25	0.249821	0.242607	0.254631	0.239398	0.247689	0.255802	0.246616	0.387908	0.248506	0.237283	0.244506	0.238633	0.240925	0.248733	0.240239	0.237403	0.232916	0.247459	0.242915	0.239858	0.235137	0.238777	0.241589	0.239078	0.251885	0.279692	0.240791	0.245954	0.246369	0.245968	0.241109	0.225396	0.243685	0.242165	0.247359	0.241194	0.245067	0.232574	0.248072	0.279837	0.250238	0.246992	0.248896	0.250311	0.244312	0.251906	0.25443	0.243213	0.246495
MZT-S3	0.249909	0.241701	0.254351	0.239427	0.246228	0.253311	0.247183	0.387518	0.250025	0.239121	0.242337	0.239966	0.240753	0.250619	0.23953	0.236651	0.234024	0.244435	0.240134	0.236179	0.234017	0.235779	0.238023	0.234912	0.23566	0.278173	0.238987	0.243083	0.243199	0.242628	0.237272	0.214744	0.241736	0.239978	0.233495	0.234331	0.242501	0.229969	0.248155	0.279947	0.24474	0.24452	0.244691	0.246662	0.241256	0.249443	0.25158	0.239006	0.242047
MZT-S4	0.247703	0.244032	0.246817	0.246516	0.24371	0.249515	0.24472	0.378297	0.24631	0.243372	0.246018	0.243125	0.24435	0.240571	0.248226	0.249024	0.226815	0.255754	0.24981	0.244537	0.242748	0.245457	0.245699	0.225944	0.236822	0.279203	0.237852	0.250729	0.248262	0.25504	0.247377	0.231744	0.250635	0.245976	0.248842	0.234228	0.251789	0.237932	0.228886	0.281171	0.254161	0.255535	0.250516	0.256307	0.251766	0.254061	0.258122	0.247303	0.248072
MZT-S5	0.25003	0.240502	0.253211	0.238517	0.249452	0.247886	0.246904	0.388794	0.251443	0.238195	0.240487	0.239209	0.237146	0.249925	0.238685	0.240376	0.215885	0.248794	0.245194	0.24052	0.243222	0.245129	0.238161	0.220464	0.235586	0.277585	0.222738	0.246836	0.243256	0.242935	0.238052	0.219599	0.244573	0.240027	0.241089	0.228773	0.243811	0.236617	0.222192	0.278505	0.247859	0.248576	0.248798	0.25536	0.24426	0.247043	0.249339	0.242636	0.245929
MZT-S6	0.252604	0.256906	0.261194	0.256308	0.253543	0.258145	0.25066	0.380826	0.258912	0.252158	0.25991	0.257613	0.254132	0.25693	0.261675	0.235496	0.239755	0.241272	0.239315	0.236859	0.232918	0.235472	0.240458	0.239514	0.250871	0.278871	0.242445	0.244506	0.244891	0.243613	0.237501	0.221229	0.24141	0.240562	0.244336	0.243004	0.243746	0.231825	0.248195	0.277673	0.24479	0.243759	0.244677	0.247561	0.239932	0.248953	0.250786	0.237164	0.241345
MZT-S7	0.251318	0.249717	0.254986	0.247056	0.249233	0.247634	0.248949	0.383894	0.255815	0.245299	0.248981	0.250257	0.244249	0.250522	0.25246	0.238054	0.208931	0.244499	0.242625	0.236804	0.241106	0.241463	0.237343	0.214044	0.232722	0.275788	0.214249	0.243008	0.239454	0.241289	0.236606	0.214136	0.243622	0.238351	0.236464	0.225023	0.243328	0.235754	0.208777	0.275322	0.247242	0.247202	0.246941	0.253217	0.244257	0.241987	0.246171	0.242351	0.243314
MZT-S8	0.250616	0.250198	0.249079	0.251449	0.239812	0.24627	0.239105	0.372372	0.255138	0.246933	0.252005	0.248609	0.24477	0.241534	0.259063	0.247245	0.244352	0.253945	0.249791	0.244921	0.250459	0.241494	0.243551	0.246718	0.249239	0.279835	0.251063	0.246153	0.25083	0.253173	0.244171	0.235908	0.247101	0.245303	0.252641	0.247424	0.249407	0.24162	0.248944	0.283477	0.253459	0.255427	0.248025	0.252277	0.243628	0.251441	0.250986	0.245773	0.252376
MZT-S9	0.24786	0.244454	0.244397	0.245904	0.23705	0.248169	0.23714	0.380731	0.250511	0.240547	0.244345	0.240049	0.242773	0.24177	0.25106	0.246623	0.237781	0.253649	0.25048	0.246282	0.25333	0.2438	0.244983	0.237221	0.240333	0.280475	0.242347	0.244974	0.25108	0.250044	0.24188	0.223056	0.246916	0.245575	0.246487	0.244435	0.247869	0.239361	0.241256	0.281889	0.252229	0.252113	0.25406	0.254593	0.247225	0.253205	0.251733	0.252884	0.250995
SFS-S1	0.246998	0.245356	0.250133	0.244644	0.250038	0.247703	0.251438	0.38045	0.243616	0.245705	0.246185	0.249201	0.244957	0.241584	0.24636	0.23994	0.237467	0.253698	0.248641	0.247273	0.239226	0.251462	0.247065	0.229524	0.24707	0.280328	0.246039	0.247787	0.252462	0.25395	0.247766	0.237603	0.243228	0.242297	0.250881	0.245049	0.244735	0.237649	0.236719	0.283484	0.247196	0.255066	0.254932	0.259785	0.252209	0.258151	0.260794	0.249021	0.255427
SFS-S10	0.247484	0.241182	0.245401	0.241902	0.238152	0.240481	0.240623	0.375504	0.243496	0.240592	0.239993	0.241691	0.238987	0.239552	0.244242	0.240562	0.24174	0.245646	0.241861	0.240229	0.236297	0.244271	0.237723	0.247749	0.245298	0.276597	0.245941	0.237951	0.244747	0.244288	0.239985	0.243891	0.246655	0.235344	0.242435	0.252015	0.241534	0.234905	0.250262	0.277373	0.240531	0.249808	0.244906	0.246944	0.242213	0.248543	0.251769	0.24813	0.246373
SFS-S11	0.250759	0.248355	0.249138	0.25015	0.24619	0.246395	0.24367	0.377181	0.250242	0.248062	0.247979	0.247479	0.244969	0.244388	0.251237	0.244865	0.232661	0.247274	0.244271	0.238764	0.248624	0.24502	0.244013	0.231044	0.244194	0.281337	0.239726	0.248899	0.249186	0.247972	0.244271	0.230445	0.249104	0.242963	0.247	0.242026	0.247222	0.238544	0.234758	0.282803	0.248264	0.251843	0.251919	0.247587	0.239883	0.250739	0.24981	0.246144	0.250586
SFS-S12	0.249043	0.246137	0.246072	0.244938	0.245645	0.246616	0.243364	0.380126	0.247733	0.243688	0.243685	0.244053	0.242709	0.248652	0.250729	0.240726	0.250025	0.254761	0.242915	0.244086	0.238864	0.247524	0.242326	0.254386	0.24626	0.27668	0.253307	0.248224	0.247308	0.244287	0.244974	0.248241	0.249276	0.242237	0.248636	0.251951	0.250972	0.228723	0.255486	0.28076	0.246064	0.252431	0.250102	0.253968	0.248612	0.253143	0.252652	0.248311	0.248353
SFS-S13	0.242956	0.237268	0.241657	0.239292	0.238816	0.243223	0.240192	0.379276	0.241657	0.236896	0.238129	0.237226	0.237863	0.241527	0.240233	0.236776	0.235441	0.247244	0.240725	0.237704	0.242845	0.236314	0.23688	0.232769	0.245674	0.272742	0.244229	0.235464	0.240963	0.246235	0.237904	0.242584	0.244975	0.235964	0.246233	0.250721	0.23722	0.230895	0.24881	0.279641	0.24421	0.245603	0.247151	0.247584	0.243542	0.247061	0.245241	0.22889	0.2435
SFS-S14	0.244671	0.244484	0.250711	0.242293	0.242443	0.246253	0.244134	0.380392	0.246849	0.241137	0.246392	0.246182	0.242694	0.243969	0.246321	0.240374	0.241394	0.247554	0.241866	0.23714	0.236033	0.236062	0.23901	0.239176	0.249395	0.279765	0.244153	0.238629	0.241936	0.24155	0.238055	0.234566	0.240644	0.233796	0.245782	0.247256	0.239533	0.234215	0.251869	0.277363	0.24416	0.247473	0.239599	0.247745	0.240103	0.250027	0.248111	0.241908	0.239278
SFS-S15	0.250179	0.240394	0.241724	0.245861	0.242655	0.249226	0.243593	0.37962	0.246165	0.244078	0.241243	0.24068	0.242539	0.240583	0.246343	0.244031	0.244308	0.254926	0.251044	0.245461	0.244231	0.248448	0.244123	0.245588	0.249173	0.27846	0.249722	0.248505	0.249961	0.247755	0.251995	0.234739	0.251991	0.242134	0.252174	0.249422	0.250379	0.23778	0.248543	0.281703	0.254283	0.252372	0.25663	0.254364	0.255068	0.257242	0.258222	0.250063	0.254275
SFS-S16	0.245911	0.241668	0.244896	0.242964	0.238662	0.246029	0.235278	0.377511	0.245324	0.23746	0.24256	0.23832	0.238212	0.243538	0.244912	0.235235	0.232488	0.245808	0.238678	0.235855	0.241099	0.233098	0.234453	0.23114	0.245016	0.27054	0.242578	0.232098	0.239373	0.244282	0.235223	0.239656	0.24188	0.233685	0.245104	0.24906	0.23653	0.231162	0.246831	0.278673	0.242945	0.24353	0.244528	0.243938	0.241722	0.246643	0.243711	0.227876	0.24015
SFS-S17	0.244953	0.23874	0.241914	0.238875	0.237578	0.24321	0.239726	0.378021	0.240918	0.238003	0.23772	0.238405	0.235955	0.240437	0.238396	0.226761	0.229736	0.241515	0.232999	0.227901	0.232154	0.234118	0.232937	0.22917	0.244875	0.272231	0.238271	0.234533	0.237853	0.236478	0.233472	0.229129	0.23302	0.230879	0.240939	0.24771	0.235897	0.22806	0.240946	0.274017	0.242181	0.238512	0.240678	0.242274	0.238249	0.244689	0.248837	0.237142	0.241333
SFS-S18	0.247002	0.238997	0.240709	0.239961	0.24013	0.242252	0.239472	0.379289	0.247983	0.238738	0.238087	0.237392	0.237849	0.240687	0.242974	0.234302	0.242925	0.25196	0.242532	0.240035	0.237411	0.244713	0.23534	0.245663	0.248398	0.275024	0.245281	0.237371	0.242135	0.24397	0.240392	0.243154	0.242194	0.238339	0.245667	0.252389	0.241001	0.23349	0.252118	0.279111	0.244086	0.247252	0.2441	0.252651	0.243065	0.25131	0.251187	0.247518	0.244955
SFS-S19	0.254346	0.251301	0.255311	0.248899	0.25571	0.246165	0.250789	0.379295	0.256809	0.248003	0.24935	0.252093	0.24541	0.256193	0.250451	0.230181	0.227605	0.234158	0.232363	0.233115	0.230223	0.232151	0.230319	0.223371	0.247321	0.272243	0.225713	0.237749	0.234879	0.230362	0.225687	0.230343	0.232351	0.230222	0.229346	0.246808	0.240756	0.231624	0.240228	0.272069	0.236909	0.232412	0.235078	0.234512	0.230901	0.232698	0.233344	0.229968	0.234153
SFS-S2	0.247525	0.249512	0.251129	0.248542	0.25294	0.249687	0.246878	0.378152	0.248784	0.24556	0.248909	0.248904	0.246724	0.250021	0.251729	0.243221	0.242789	0.247496	0.236883	0.2353	0.241519	0.241962	0.240543	0.245791	0.25244	0.277153	0.245313	0.243548	0.240312	0.237578	0.240304	0.245548	0.241316	0.237684	0.245477	0.255638	0.244768	0.233867	0.252507	0.275113	0.239624	0.245431	0.246507	0.250307	0.240706	0.24814	0.247785	0.243701	0.243342
SFS-S20	0.250232	0.231406	0.25275	0.228276	0.253912	0.250208	0.254826	0.394694	0.242035	0.233055	0.230721	0.232642	0.23463	0.254672	0.222103	0.236431	0.239725	0.251793	0.243374	0.240653	0.234769	0.243607	0.236118	0.238123	0.254669	0.279899	0.243651	0.243123	0.241242	0.244163	0.243815	0.240006	0.240937	0.234898	0.245343	0.250865	0.240827	0.22958	0.263372	0.278676	0.246628	0.244665	0.249332	0.2503	0.247683	0.249925	0.253299	0.236633	0.247006
SFS-S21	0.243801	0.245277	0.249587	0.241278	0.247019	0.243009	0.245299	0.37803	0.248359	0.24199	0.245826	0.247067	0.241472	0.245586	0.246992	0.237039	0.233684	0.245845	0.238127	0.237218	0.235215	0.234928	0.232033	0.232736	0.247516	0.278566	0.242502	0.239434	0.242857	0.239414	0.23701	0.234492	0.23624	0.234473	0.244998	0.247351	0.238914	0.232583	0.24684	0.277776	0.241764	0.242252	0.24322	0.246209	0.240916	0.243456	0.244205	0.235106	0.240483
SFS-S22	0.246511	0.23982	0.242003	0.237067	0.244069	0.240032	0.250987	0.381667	0.240349	0.243029	0.23541	0.242584	0.239829	0.245116	0.236552	0.227069	0.237668	0.248565	0.2446	0.23952	0.230475	0.24045	0.236908	0.242367	0.247886	0.272846	0.240046	0.241729	0.238211	0.242798	0.238117	0.241726	0.24217	0.235804	0.246111	0.249845	0.240847	0.226488	0.252015	0.276143	0.246248	0.242676	0.246712	0.24481	0.243689	0.241946	0.248679	0.241451	0.240529
SFS-S23	0.241272	0.23716	0.241342	0.238736	0.243217	0.239392	0.244417	0.374129	0.244099	0.238768	0.237821	0.241604	0.238427	0.238938	0.242608	0.241812	0.239736	0.251499	0.24435	0.242445	0.239986	0.245937	0.239301	0.234772	0.249065	0.28135	0.244344	0.241978	0.245357	0.243487	0.24221	0.239364	0.243716	0.241014	0.247056	0.247616	0.246242	0.233868	0.247068	0.281459	0.247558	0.252514	0.242993	0.250623	0.244599	0.247726	0.252198	0.239594	0.245509
SFS-S24	0.249465	0.246823	0.250818	0.244931	0.243492	0.244418	0.243021	0.375602	0.249428	0.243279	0.245525	0.246469	0.239825	0.245077	0.247854	0.235071	0.235594	0.238062	0.237267	0.234002	0.230989	0.23599	0.238978	0.240479	0.246717	0.274942	0.239498	0.238837	0.242525	0.242535	0.231531	0.238344	0.241373	0.228504	0.236777	0.254491	0.240328	0.235963	0.248202	0.271457	0.237143	0.240605	0.241328	0.236461	0.238091	0.241069	0.242914	0.236641	0.243263
SFS-S25	0.249105	0.24884	0.256483	0.2475	0.25761	0.25249	0.248552	0.381754	0.24852	0.243272	0.251375	0.250321	0.246139	0.254983	0.249009	0.236748	0.232995	0.244281	0.237886	0.236853	0.23404	0.238037	0.234962	0.219664	0.246412	0.278744	0.237021	0.242103	0.237346	0.240935	0.241837	0.236443	0.235976	0.229714	0.240224	0.247699	0.23552	0.235198	0.246162	0.272592	0.239619	0.239907	0.243674	0.24405	0.240145	0.245791	0.24673	0.230267	0.245465
SFS-S3	0.249338	0.245772	0.248553	0.247887	0.243304	0.249197	0.247629	0.379921	0.252217	0.244674	0.247077	0.245831	0.247363	0.24269	0.251853	0.254437	0.251376	0.25228	0.253246	0.246403	0.252126	0.247425	0.248923	0.255748	0.251241	0.27881	0.25487	0.249216	0.24829	0.251856	0.24581	0.237326	0.253926	0.24611	0.255111	0.252094	0.251328	0.243072	0.258527	0.279522	0.254179	0.25427	0.255642	0.259853	0.250482	0.253859	0.255015	0.254197	0.254159
SFS-S4	0.245298	0.229525	0.245344	0.227461	0.251469	0.247458	0.251971	0.390945	0.241351	0.232912	0.230294	0.231597	0.235764	0.247635	0.224811	0.240649	0.237808	0.252299	0.241697	0.242633	0.238611	0.245223	0.237791	0.231803	0.257825	0.280909	0.244952	0.24563	0.244875	0.245848	0.242804	0.242158	0.240729	0.234682	0.249866	0.253964	0.240945	0.232812	0.259082	0.279706	0.243801	0.248652	0.248631	0.246655	0.245907	0.251571	0.252457	0.235662	0.249222
SFS-S5	0.248552	0.247527	0.250897	0.248261	0.246305	0.24818	0.248392	0.373114	0.250425	0.24699	0.249541	0.250395	0.247061	0.245063	0.2523	0.226767	0.229107	0.250481	0.239461	0.238355	0.232566	0.240306	0.242522	0.227653	0.247857	0.277222	0.236811	0.23855	0.243678	0.242311	0.242378	0.232548	0.239319	0.236697	0.244923	0.248584	0.243013	0.237295	0.238836	0.277204	0.24402	0.240362	0.245195	0.249039	0.244637	0.24901	0.252908	0.238029	0.242723
SFS-S6	0.250297	0.24509	0.248311	0.244018	0.248984	0.245661	0.253737	0.381497	0.237719	0.246443	0.24428	0.247549	0.246203	0.245674	0.240947	0.242265	0.242919	0.252143	0.244927	0.24249	0.238843	0.246042	0.240561	0.225772	0.250771	0.269806	0.2489	0.242404	0.24965	0.247744	0.246022	0.244777	0.247056	0.242538	0.251622	0.250304	0.245034	0.232425	0.249501	0.275519	0.245328	0.247244	0.253408	0.251631	0.249542	0.253281	0.250812	0.235136	0.252206
SFS-S7	0.247303	0.240615	0.243727	0.240549	0.246589	0.24374	0.245889	0.380265	0.243076	0.240978	0.238702	0.241065	0.239588	0.246125	0.239476	0.234465	0.236687	0.241623	0.232968	0.234638	0.238951	0.235844	0.232315	0.242982	0.245421	0.274972	0.234506	0.243341	0.239986	0.239614	0.234329	0.242589	0.24349	0.233638	0.244955	0.24694	0.243367	0.233101	0.253091	0.2735	0.242123	0.238522	0.240463	0.242238	0.235746	0.236851	0.245223	0.23927	0.23663
SFS-S8	0.244468	0.237679	0.239791	0.240233	0.243722	0.243408	0.244426	0.379588	0.240357	0.239853	0.238185	0.239525	0.240228	0.242294	0.24139	0.240536	0.234788	0.250389	0.246165	0.242644	0.237192	0.243248	0.240252	0.236521	0.246765	0.279527	0.243737	0.243389	0.247096	0.24663	0.243926	0.23939	0.247574	0.241333	0.254077	0.246051	0.245141	0.232039	0.246776	0.280192	0.249627	0.249123	0.248625	0.249036	0.247686	0.253828	0.256919	0.24386	0.246272
SFS-S9	0.248429	0.247243	0.252877	0.248233	0.254561	0.25278	0.255743	0.383601	0.245515	0.245631	0.249816	0.250436	0.249203	0.251502	0.24739	0.247634	0.241327	0.251343	0.24577	0.243747	0.244681	0.246895	0.240471	0.223748	0.258525	0.280871	0.247141	0.249027	0.246175	0.250168	0.244149	0.245861	0.244803	0.237306	0.253821	0.259308	0.244297	0.238202	0.253825	0.278041	0.242925	0.250164	0.250615	0.246838	0.246148	0.252463	0.253647	0.232334	0.249051
[truncated: 180 more columns]
