# Supplementary material for: Genome‐wide diversity evaluation and core germplasm extraction in ex situ conservation: A case of golden Camellia tunghinensis
Source: Evol Appl. 2023 Aug 19;16(9):1519–30. doi: 10.1111/eva.13584 (PMC10519411; doi:10.1111/eva.13584)
Supplement: Supplementary file 4 — Table S3 [file EVA-16-1519-s001.xlsx]

## Sheet: Sheet1
Table S3 Genetic diversity comparison between whole germplasm and core germplasm
Parameter	n	π	HO	HE
Whole germplasm	229	0.284	0.27	0.283
Core germplasm	77	0.283	0.259	0.281
π, nucleotide diversity; HO, observed heterozygosity; HE, expected heterozygosity.
